# Supplementary material for: Three‐Dimensional Reconstruction of Cephalopod Beaks: A 3D Modeling Workflow Combining Prism‐Assisted Photogrammetry and Micro‐CT Validation
Source: Ecol Evol. 2026 Jul 12;16(7):e73992. doi: 10.1002/ece3.73992 (PMC13358213; doi:10.1002/ece3.73992)
Supplement: Supplementary file 1 — Data S1: ece373992‐sup‐0001‐Supinfo.zip. [file ECE3-16-e73992-s001.zip]

Archive with 1 entries (1 files):
- ece373992-sup-0001-Supinfo.obj
