# Supplementary material for: Three‐Dimensional Reconstruction of Cephalopod Beaks: A 3D Modeling Workflow Combining Prism‐Assisted Photogrammetry and Micro‐CT Validation
Source: Ecol Evol. 2026 Jul 12;16(7):e73992. doi: 10.1002/ece3.73992 (PMC13358213; doi:10.1002/ece3.73992)
Supplement: Supplementary file 1 — Data S1: ece373992‐sup‐0001‐Supinfo.zip. [file ECE3-16-e73992-s001.zip › ece373992-sup-0001-Supinfo.obj]

# File exported by ZBrush version 2025
# www.zbrush.com
#Vertex Count 18711
#Face Count 37422
#Auto scale x=0.031379 y=0.031379 z=0.031379
#Auto offset x=-0.786735 y=-1.377043 z=-1.281936
v -6.77289904 53.89569848 26.27660033
v -6.76830034 53.6394021 26.08690058
v -6.7718999 53.4617984 26.30060057
v -6.78679961 46.47829936 43.28049821
v -6.7573003 45.97240044 42.9564009
v -6.77239947 46.17499783 43.29490025
v -6.79430076 46.80070231 43.37799979
v -6.77590026 46.7083028 43.22539737
v -6.79639971 46.661499 43.48389718
v -6.77229879 46.38370022 43.49309838
v -6.79570069 47.01760296 43.59820178
v -6.77120088 47.11280234 43.38859902
v -6.77790043 47.33610053 43.61239868
v -6.78130055 46.85549922 43.73920202
v -6.77280026 47.28359822 43.8509005
v -6.76119999 47.59890082 43.80419928
v -6.70419965 53.11899856 25.76470088
v -6.66019952 53.02399673 25.59639905
v -6.67399942 52.93669929 25.70809943
v -6.65849946 53.12429818 25.58119922
v -6.7182009 53.37379814 25.80500077
v -6.66290061 53.40919731 25.66400053
v -6.71390042 53.55740047 25.80940003
v -6.69270005 53.79230084 25.82049883
v -6.73179945 53.14469886 25.96150097
v -6.68660074 52.91910227 25.88730062
v -6.75429909 53.43920189 25.98410128
v -6.74770021 53.60450059 25.94680071
v -6.73000062 53.85319896 25.94329992
v -6.65330052 54.11970328 25.85449997
v -6.65870081 54.43989901 25.94939923
v -6.75480056 53.89520081 26.06479984
v -6.66570048 54.67939997 26.04030003
v -6.66839968 54.88920028 26.17799893
v -6.68929993 52.73829981 26.79200057
v -6.66340018 55.07549991 26.52980052
v -6.73530024 52.99280306 27.15740071
v -6.71179957 54.53720304 27.72800056
v -6.75779987 53.2489019 27.24250042
v -6.66719919 52.47869828 27.16869896
v -6.66389975 52.16680339 27.72230014
v -6.74180034 53.97449754 28.81310028
v -6.72380064 52.59759969 28.08720072
v -6.7503994 53.43270178 29.41020012
v -6.73579981 52.59419957 29.41259919
v -6.65599971 55.37959924 28.45540073
v -6.69610016 52.03580215 28.53150059
v -6.69270005 54.81309852 29.99539956
v -6.70010052 51.5933011 29.68379909
v -6.67029918 51.12850367 29.23660057
v -6.64919949 50.56579817 29.82980073
v -6.72449966 52.62990267 30.22099995
v -6.67270016 51.19760006 30.19310002
v -6.71980028 53.61029788 30.69160036
v -6.67709941 52.43249853 31.25890077
v -6.61580049 56.59080328 31.90459944
v -6.68380087 53.18870279 31.50259964
v -6.67470034 53.96560026 31.68490081
v -6.69229925 44.2253005 42.18139913
v -6.72190113 44.68669782 42.27709999
v -6.66520091 44.24810216 42.01010179
v -6.74309961 44.66359984 42.47160168
v -6.69459955 44.15770092 42.37840058
v -6.72589959 45.10929965 42.43080032
v -6.67709941 44.81129773 42.14220095
v -6.68120044 45.24689978 42.34529981
v -6.74529923 45.02460073 42.51660095
v -6.70499934 45.30659741 42.44479967
v -6.66090044 45.46670287 42.40109966
v -6.74720064 44.73759695 42.63470076
v -6.70529946 44.34710055 42.63890247
v -6.72520057 45.33380212 42.54309904
v -6.68540025 45.65870102 42.55600048
v -6.75339872 45.19359967 42.70239911
v -6.73999961 45.48669706 42.69530256
v -6.72449966 45.76729951 42.72850211
v -6.73980017 44.83439951 42.81179919
v -6.68570037 46.80099863 43.00420003
v -6.7531005 45.34059855 42.86830186
v -6.75450043 45.68619825 42.90130006
v -6.71020018 44.79499998 43.00410126
v -6.73509889 46.86819931 43.14099857
v -6.74789965 45.53480012 43.07600132
v -6.76280127 45.85730185 43.08280154
v -6.6525996 47.03910156 43.05250064
v -6.68690086 47.08959799 43.13939919
v -6.69060109 45.19450004 43.27410067
v -6.74249936 45.79850078 43.2859004
v -6.75820067 46.93419951 43.24840037
v -6.72669928 47.12480342 43.24490149
v -6.65539947 47.2338008 43.15160161
v -6.68940061 47.35359877 43.27650165
v -6.7316 46.01419714 43.47749965
v -6.67009974 45.44080123 43.4496985
v -6.74210047 47.4728003 43.50000118
v -6.68160124 47.92129997 43.59830056
v -6.75840012 46.72469932 43.80780074
v -6.68230026 45.87440119 43.59899957
v -6.72949915 47.89309993 43.77469997
v -6.65080077 46.03879953 43.78419749
v -6.68380087 48.28990268 43.81009914
v -6.67879947 56.07239803 43.73000082
v -6.6736993 56.75780015 43.71890012
v -6.64630084 56.72309999 43.54410009
v -6.68070087 46.61360108 44.02329956
v -6.72460033 48.10919899 43.92069971
v -6.70970061 55.57030192 43.92089726
v -6.6759996 55.46200355 43.77669825
v -6.70290039 55.99720043 43.93040238
v -6.6782999 56.57279977 43.88460152
v -6.73259914 47.21120049 44.05479715
v -6.73609993 47.89619992 44.02870175
v -6.67250071 48.83829732 44.05479715
v -6.68899981 55.08250149 43.9398999
v -6.64690108 55.07790089 43.78229799
v -6.67420077 47.04219775 44.20980054
v -6.71739931 48.49439957 44.14609875
v -6.70600038 55.19359972 44.09299999
v -6.67209992 54.64319921 44.11240153
v -6.71020018 55.57329934 44.09390036
v -6.69489967 55.97600196 44.09159816
v -6.65390076 56.22420265 44.18679754
v -6.71069975 48.35369945 44.26829769
v -6.6801994 48.92559856 44.14899739
v -6.67179979 49.18600167 44.31129868
v -6.68440111 55.2239994 44.27230185
v -6.66210092 54.559602 44.28410157
v -6.68269915 55.6636018 44.244098
v -6.66719919 47.92459751 44.38499947
v -6.67819923 48.61980108 44.48090167
v -6.68850024 48.94280047 44.38740044
v -6.64540048 55.40940247 44.40160114
v -6.65139911 49.30609976 44.56320341
v -6.62289894 52.83069932 25.54569937
v -6.47800092 52.51369856 25.27689855
v -6.57830047 52.62510072 25.55309984
v -6.59759944 52.951599 25.43680076
v -6.57150024 53.05870068 25.38660065
v -6.58879903 53.2369996 25.45879893
v -6.57250128 53.50400159 25.54459956
v -6.63550026 53.68650222 25.6828987
v -6.57679986 54.16270047 25.74970049
v -6.63249904 52.67870095 25.95240045
v -6.59759944 54.50019689 25.8370986
v -6.58549959 55.01220081 25.83930013
v -6.53179869 54.73179971 25.74720074
v -6.58719965 55.4833008 25.82239834
v -6.54039965 55.0629024 25.7419999
v -6.59839913 55.94749799 26.03080061
v -6.56370087 56.31779885 25.5709001
v -6.60099955 55.56850119 25.89290036
v -6.5594004 56.55139995 25.66400053
v -6.50050055 52.1710013 26.24480072
v -6.63170125 54.80450136 25.94910101
v -6.61709975 55.24909946 25.95690037
v -6.60669996 52.46180029 26.42239872
v -6.63160057 55.24160021 26.0592001
v -6.6333994 55.42559764 26.32420002
v -6.57410066 56.52930111 27.45439968
v -6.51669953 52.05050051 26.60099966
v -6.6054007 52.27400005 26.89830066
v -6.53619984 51.73009964 27.20179973
v -6.59300074 51.81969928 27.5000011
v -6.59229982 51.49599707 27.86519989
v -6.64769888 51.58929695 28.34760193
v -6.57579882 50.99010195 28.19899987
v -6.57570005 49.90260126 29.04779929
v -6.6268993 56.69980067 31.21240089
v -6.56769933 56.90629963 28.9491998
v -6.63080088 50.36280189 29.38589975
v -6.54590061 49.36909874 29.42480161
v -6.5612999 49.47030056 29.84530069
v -6.52739944 49.4076017 30.52109891
v -6.61150001 50.62029876 30.64010099
v -6.58840014 57.16059774 30.86730076
v -6.57290018 57.29629836 31.59779902
v -6.58980007 52.25329925 32.33070016
v -6.58349941 57.04309817 32.04490066
v -6.61350019 53.17529988 32.49390181
v -6.58299984 56.60229908 32.5327011
v -6.61530092 54.23939868 32.59709811
v -6.5194994 57.06779933 32.97710164
v -6.5521006 55.84650132 33.13729828
v -6.51499947 56.5424001 33.36030015
v -6.54039965 53.7629003 33.43280045
v -6.62799911 43.90670036 41.85629889
v -6.52560061 43.20289963 41.4595987
v -6.5516998 43.16699899 41.67210011
v -6.54039965 43.55520079 41.47129965
v -6.58190003 43.93259821 41.65980271
v -6.55290029 43.09319943 41.84209819
v -6.64749943 43.91380071 41.98770283
v -6.62659918 44.09459937 41.84930111
v -6.57699931 44.07389857 41.68719737
v -6.65330052 44.52990129 42.01530263
v -6.5685997 44.38790191 41.78810286
v -6.58310052 44.8121981 41.96220008
v -6.61359897 43.56679917 42.02880052
v -6.63390087 45.23059822 42.230999
v -6.56549971 45.13140228 42.07630333
v -6.58140046 45.43379965 42.24470203
v -6.55240072 43.2267992 42.4328024
v -6.584301 45.86140098 42.45870024
v -6.57329907 43.59590338 42.73089928
v -6.53339997 43.2855015 42.74900156
v -6.56829958 43.7531026 42.89350069
v -6.58230083 46.65560293 42.78590134
v -6.58420033 47.14350214 43.0069999
v -6.5586007 44.19360156 43.21450181
v -6.50629974 43.76880011 43.19310199
v -6.58120101 58.66439771 42.89649811
v -6.55010042 58.60259922 42.76170165
v -6.63959939 57.5332008 43.40890093
v -6.57619962 58.78440082 43.06919729
v -6.59929949 58.49330171 43.11719778
v -6.57910016 47.4463022 43.15110014
v -6.63530081 44.81299969 43.30580341
v -6.61359897 57.56010159 43.28300175
v -6.56579983 57.5313013 43.15570074
v -6.60450034 58.24480089 43.37089944
v -6.58849891 48.09619878 43.50690018
v -6.65870081 57.23389963 43.68339837
v -6.53690076 58.75019834 43.3414989
v -6.49189959 44.34409933 43.49789653
v -6.56769933 44.98910278 43.5870023
v -6.57339975 56.26139876 43.45019997
v -6.55610096 56.92489958 43.28850272
v -6.48100023 56.39080062 43.30149913
v -6.57180036 55.13460111 43.62319927
v -6.62299962 55.53019957 43.64730018
v -6.54330019 55.90440202 43.4681009
v -6.63750044 56.10329917 43.60179944
v -6.60650052 57.63210042 43.78270068
v -6.54409988 45.4712009 43.81420207
v -6.5943 48.47019988 43.6975003
v -6.53779923 54.41319957 43.78369982
v -6.59460012 48.96720151 43.91410083
v -6.49090045 49.05879943 43.79889966
v -6.58179936 54.39260134 43.87310192
v -6.65300039 56.97420313 43.87889921
v -6.57199981 46.01830008 43.98070127
v -6.64189969 54.52229953 43.9940016
v -6.59649962 49.26700036 44.04899986
v -6.48599973 49.47120092 43.94520332
v -6.56939939 53.93770033 44.0477006
v -6.5214008 53.85349908 43.95620145
v -6.587401 56.9915988 44.11970323
v -6.54700043 57.58919821 43.98450028
v -6.55449967 46.65449742 44.35070201
v -6.64140012 49.19859919 44.14500083
v -6.56600117 49.65320008 44.12839916
v -6.59240049 53.92800146 44.14329888
v -6.64099932 49.38560164 44.24929884
v -6.59059976 49.76729953 44.21630065
v -6.57679986 53.51760205 44.21089846
v -6.53460046 53.22600147 44.14310133
v -6.60709886 53.96260284 44.27569816
v -6.57029975 56.15890148 44.4500993
v -6.64049975 49.58240173 44.34620018
v -6.60370065 50.17079994 44.34809969
v -6.56439989 50.19380294 44.24969774
v -6.5846999 53.15790042 44.34999919
v -6.60049998 53.98899836 44.42050121
v -6.63240026 55.76729956 44.39279883
v -6.50119957 47.17200231 44.62620239
v -6.58680075 47.39780025 44.49750334
v -6.65310107 49.51219983 44.44210238
v -6.62540059 50.17730005 44.44690053
v -6.58519947 50.50520016 44.44690053
v -6.54829969 50.56890196 44.34769699
v -6.587401 53.02360163 44.44639906
v -6.62349919 54.66630099 44.4822997
v -6.61109922 48.59059809 44.68669782
v -6.63750044 50.14310136 44.58620262
v -6.58019997 50.75060099 44.54410199
v -6.55419955 50.89419975 44.44469711
v -6.57949906 51.66529993 44.49210115
v -6.58050009 52.40260032 44.53770066
v -6.56850092 52.26279677 44.43489946
v -6.57720066 52.45019811 44.64499989
v -6.57260005 54.01860024 44.55680208
v -6.55989997 54.72539838 44.65149999
v -6.56230094 55.63570187 44.57659872
v -6.63020064 49.11200076 44.66829921
v -6.62079999 50.07180155 44.73759695
v -6.59290006 50.63250118 44.64979804
v -6.58289917 50.96050007 44.64830123
v -6.57609894 51.1027008 44.54719818
v -6.59339963 51.65000132 44.6506984
v -6.55499924 52.47239953 44.7891989
v -6.51749922 54.09480078 44.72499943
v -6.5800993 50.77930251 44.74959802
v -6.58150113 51.5937 44.80709983
v -6.50700066 48.92050029 44.94870031
v -6.57169969 49.4222013 44.84690205
v -6.59309951 50.03580213 44.84420096
v -6.56330008 50.80409864 44.84600169
v -6.49630075 56.29139953 25.25770025
v -6.45310031 56.7952014 24.98280012
v -6.43870016 56.4726009 25.08189918
v -6.49140002 56.9888977 25.05870053
v -6.4331992 57.79859962 25.0660991
v -6.4419996 57.64429904 24.84760096
v -6.51380088 57.08219758 25.31089968
v -6.47779957 53.01900103 25.24799948
v -6.4727013 52.67699899 25.21949931
v -6.47599884 53.22580012 25.300101
v -6.53150047 56.19280004 25.40180048
v -6.47079989 52.36630079 25.41980019
v -6.48100023 53.53910064 25.45639985
v -6.4489005 56.24580002 25.16520006
v -6.51510014 55.70600254 25.5363994
v -6.47910073 55.36520099 25.58999962
v -6.43409956 55.70680034 25.39229916
v -6.50360054 52.32720138 25.77989882
v -6.46690021 53.91190126 25.5667003
v -6.47420001 54.18450299 25.64940094
v -6.54829969 55.40340003 25.71300016
v -6.53740033 54.46630213 25.74950104
v -6.46670076 54.38289867 25.66729997
v -6.46500071 54.57260222 25.67309916
v -6.46610052 54.93910027 25.64979983
v -6.45269951 57.55770062 25.86030106
v -6.37069979 51.88500046 26.05760072
v -6.52130013 57.02410312 26.72970061
v -6.45519926 51.6423995 26.83979971
v -6.4047997 51.33080094 26.9430017
v -6.50629974 51.27030171 27.48900106
v -6.52020031 57.10660242 27.48210016
v -6.47060045 50.57880218 27.83429875
v -6.48980064 57.45349758 28.64749955
v -6.38309976 49.09260302 28.3228001
v -6.49979963 49.63880183 28.60569905
v -6.42339965 48.71709751 28.8763006
v -6.50780035 49.30310235 28.97780064
v -6.44320009 48.54169724 29.36350079
v -6.43939918 48.39080058 29.77479867
v -6.4305 48.36140004 30.29040025
v -6.52480092 57.62229898 31.00979971
v -6.39319942 58.0295984 29.28030058
v -6.45410135 57.95699932 31.03750019
v -6.51090034 57.68100127 31.72540016
v -6.43949985 58.01119979 31.56380168
v -6.51830081 57.48389726 32.34909876
v -6.4258994 57.98500182 32.19039893
v -6.27460004 49.80709796 33.48339946
v -6.49290063 51.67820137 32.92179946
v -6.4773 57.32409952 33.11859956
v -6.43710078 57.72370214 32.817699
v -6.47079989 52.84469867 33.8484007
v -6.48170115 55.14510157 33.981499
v -6.44520027 56.89619807 33.79869826
v -6.41609985 56.47549954 34.23839943
v -6.42430002 53.89659885 34.51649833
v -6.39370089 43.1408998 41.01300233
v -6.49889927 43.76019915 41.40430032
v -6.48810058 43.98809794 41.4650009
v -6.4819006 42.87379903 41.49049985
v -6.46970008 44.16849771 41.51960026
v -6.48780046 44.44979917 41.68889933
v -6.46560095 42.53609747 41.98070126
v -6.47910073 44.77320127 41.8202007
v -6.47559994 45.21030012 42.00949775
v -6.45140025 42.37269826 42.54380186
v -6.47779957 45.94959879 42.37609838
v -6.38940041 42.03900086 43.28640187
v -6.50400134 59.14050099 42.5635985
v -6.39239973 59.75310269 42.27719876
v -6.46070023 59.08990198 42.4534994
v -6.42199972 59.80819972 42.37999996
v -6.48559894 47.05009969 42.862402
v -6.49000009 58.57520076 42.62429907
v -6.52309896 59.20470045 42.65769997
v -6.46240028 59.69480309 42.57180056
v -6.48349998 42.88629777 42.92649889
v -6.43800114 59.83669989 42.68510222
v -6.53490058 59.21480202 42.79320304
v -6.49239916 59.40580103 42.95850175
v -6.46909984 43.23210262 43.19600063
v -6.4442999 43.43530025 43.37860003
v -6.4842009 57.57650192 42.99739981
v -6.47319897 48.27420137 43.45339873
v -6.46800002 57.04850036 43.13199872
v -6.36419968 59.4967987 43.38119855
v -6.44449935 43.96289911 43.50750043
v -6.38819993 43.73979847 43.66830111
v -6.48080079 55.11439797 43.51789832
v -6.45799913 55.78440271 43.39270195
v -6.38509993 44.39080056 43.80139941
v -6.48550016 58.67050272 43.56950026
v -6.46149992 54.31890055 43.70479819
v -6.51170003 58.09649895 43.83340227
v -6.46169937 53.81850261 43.8651012
v -6.49770068 45.69729896 43.99759926
v -6.46890039 49.83280206 44.0238998
v -6.46289985 53.14390107 44.02090239
v -6.5264003 53.60689777 44.03710136
v -6.45149902 57.93669741 44.05110071
v -6.43359999 45.99229965 44.25320043
v -6.50130024 50.19080173 44.13519939
v -6.46699898 52.44419948 44.14699911
v -6.49299941 57.02159958 44.32750146
v -6.49720111 50.59419956 44.24300009
v -6.44050089 50.58350155 44.15359799
v -6.48929917 51.93870326 44.23440293
v -6.52769956 52.62140048 44.24480082
v -6.52319963 50.98540258 44.36090235
v -6.4727013 50.88159844 44.24879738
v -6.47019965 51.20309723 44.25130092
v -6.54500025 52.27619968 44.33909983
v -6.38199994 46.73109685 44.6974984
v -6.43220006 56.52289978 44.5928015
v -6.46300053 55.85240118 44.71560068
v -6.50769967 48.46720246 44.88769962
v -6.48720022 54.81650243 44.79449851
v -6.49850037 53.3792991 44.88190233
v -6.38350055 54.17010095 44.99390093
v -6.47019965 49.55090035 45.0672978
v -6.54190026 50.05379804 44.97359902
v -6.5191005 50.80880182 45.00110005
v -6.52739944 51.56260131 45.01060138
v -6.4511989 50.07419872 45.14759746
v -6.43999942 50.72790191 45.17610143
v -6.47529982 51.47930042 45.1366981
v -6.3767991 57.30730029 24.63040018
v -6.40700123 57.61630034 24.64699996
v -6.33540129 57.5569978 24.4864994
v -6.35590075 58.17060244 24.41659952
v -6.34540028 56.95349853 24.72330117
v -6.3438009 58.35720219 24.44059976
v -6.37670032 56.73500229 24.84790108
v -6.38109958 56.43280247 25.00329957
v -6.38949919 52.40380081 25.13290089
v -6.35209984 52.49499984 25.04490063
v -6.38660054 52.69700077 25.08630033
v -6.37489959 56.22299837 25.05789894
v -6.38619975 52.22800164 25.27269874
v -6.3630011 52.27430017 25.14939998
v -6.36180061 52.78960163 25.06819995
v -6.37319954 53.03089953 25.14289988
v -6.37020022 53.2090009 25.19520084
v -6.37340088 53.39039981 25.28230074
v -6.36789992 55.69480306 25.3116006
v -6.36309987 53.60710292 25.3929013
v -6.37629953 55.34480031 25.46479946
v -6.37050034 53.93649984 25.50860014
v -6.36619986 54.18759918 25.5732004
v -6.38130093 54.99360086 25.55430033
v -6.31819938 51.86369941 25.8301996
v -6.37369911 54.38580111 25.59760144
v -6.37230107 54.61480161 25.59399998
v -6.39179949 57.9217977 26.38279974
v -6.34249974 51.58400113 26.39269996
v -6.37260119 51.17419816 26.94779985
v -6.3695012 50.93880013 27.12320012
v -6.37260119 51.17439951 26.94770108
v -6.35870062 50.21530154 27.56889993
v -6.35289953 58.14440067 28.05680104
v -6.31979876 48.39199727 28.53669953
v -6.36609919 48.0846004 29.24880109
v -6.37510094 47.97959958 29.68379909
v -6.37119936 47.93299712 30.19529965
v -6.32189961 58.33520213 29.80299872
v -6.33519994 47.89490066 30.85759999
v -6.38970054 48.41889805 31.03230124
v -6.36169993 58.28950004 31.18390072
v -6.34210084 58.32269959 31.77980007
v -6.36400024 58.04869982 32.74800237
v -6.38919907 57.63610078 33.43150119
v -6.37989909 51.82669706 34.06079953
v -6.36800059 57.23100099 34.11349939
v -6.37560051 53.09000072 34.7624994
v -6.31240019 56.58900255 34.92710289
v -6.25970033 53.77930062 35.84979875
v -6.35599952 54.864199 35.0597985
v -6.36680011 42.59170357 41.18240017
v -6.41519949 42.81350115 41.18439845
v -6.34720101 42.7358038 40.99249907
v -6.38470104 42.95089993 41.00690112
v -6.37130003 43.31029764 40.99399968
v -6.3863992 43.5824017 41.13379944
v -6.37790081 44.09279864 41.36189957
v -6.37500027 43.76410073 41.20280085
v -6.40129891 42.48000129 41.57919912
v -6.38490049 44.43310253 41.56420063
v -6.36619986 44.71920214 41.69789918
v -6.38419957 42.1428012 42.17209916
v -6.30809971 41.95040035 42.07830161
v -6.37349966 45.23329932 41.93839928
v -6.37089924 46.02760005 42.32979985
v -6.41220017 42.18870083 42.42770033
v -6.37470015 59.59330115 42.2405991
v -6.38169982 59.04510026 42.32870193
v -6.3878998 58.48380039 42.50379829
v -6.35580007 60.28080032 42.43040142
v -6.37489959 60.14879993 42.34450201
v -6.37700045 47.05590078 42.79140231
v -6.26469982 60.66459906 42.43889981
v -6.35429946 41.82880165 43.14709978
v -6.37670032 57.45259722 42.91980124
v -6.36129914 60.01750236 42.89380082
v -6.37700045 56.99840282 43.05659977
v -6.37190028 56.46099872 43.18690201
v -6.35560063 59.74950123 43.19929817
v -6.39449868 42.19719922 43.47189991
v -6.39500015 43.48899925 43.61849989
v -6.37349966 48.32889951 43.39440011
v -6.37250052 55.78070247 43.32389809
v -6.35009966 41.98110015 43.64239946
v -6.37429935 42.29299884 43.68699983
v -6.37440002 55.05969983 43.43999962
v -6.38699944 44.06869773 43.71679926
v -6.3717996 48.86449909 43.61530112
v -6.36800059 54.28239967 43.62200258
v -6.31089958 59.27139966 43.66689927
v -6.3369 42.44469709 43.91519874
v -6.37470015 49.47809992 43.83050362
v -6.36729968 53.80320019 43.75610002
v -6.37589873 53.18310305 43.90360037
v -6.28569885 44.63250115 44.09840218
v -6.32430058 45.01269843 44.12009833
v -6.3695012 49.80879991 43.91640303
v -6.36040067 45.39580196 44.15719945
v -6.40129891 50.26030081 44.029302
v -6.39269985 52.52819938 44.03130028
v -6.36290042 50.56359854 44.06060204
v -6.38989998 50.8856026 44.13570086
v -6.38810115 51.29140141 44.1389984
v -6.35909951 51.92470011 44.06340191
v -6.29890041 45.86050061 44.42779911
v -6.34019944 57.82379845 44.29579872
v -6.35459959 56.81979998 44.61729751
v -6.35729878 56.07810034 44.81730017
v -6.35610019 54.97259994 44.98800107
v -6.28080003 47.23560153 45.00750139
v -6.38070068 48.50939806 45.10660235
v -6.33659988 53.93140157 45.10309966
v -6.35169904 53.30790052 45.1880987
v -6.35500038 48.89619802 45.19639954
v -6.4162993 51.79799934 45.24590064
v -6.28480038 49.23419971 45.32250007
v -6.33840061 49.99089784 45.31560107
v -6.35900074 51.37260144 45.35480305
v -6.33339921 57.75820095 24.39819902
v -6.25920076 57.70920132 24.28110024
v -6.2690003 57.99010009 24.19990021
v -6.3483996 58.0031003 24.38699954
v -6.26930042 58.29910014 24.15169838
v -6.27640077 58.50270046 24.18169916
v -6.21850007 58.9690023 24.26759856
v -6.24870029 58.7534009 24.18240008
v -6.28669989 57.47809997 24.42679986
v -6.2781996 57.31630015 24.46220093
v -6.27369968 56.97140326 24.61930138
v -6.28480038 56.69319799 24.74369995
v -6.28879884 56.3970006 24.90670025
v -6.27539973 52.1218991 25.05999979
v -6.33199928 52.33330259 25.04929988
v -6.25509973 52.26810019 24.95019891
v -6.27539973 52.4487013 24.9398998
v -6.27699912 52.61950098 24.94889965
v -6.2601999 52.77429922 24.96509863
v -6.28700001 52.95920082 25.04019935
v -6.28110015 55.68690112 25.22670033
v -6.28000033 56.19280004 24.96480041
v -6.29629998 52.09480076 25.14569975
v -6.23440082 53.13669815 25.07500018
v -6.29490005 58.58280258 24.99720026
v -6.22730047 51.92829777 25.17820028
v -6.26499994 53.3163989 25.17130127
v -6.27029956 53.65340145 25.3652996
v -6.27100048 55.2731016 25.39980031
v -6.27289998 54.00930027 25.48270039
v -6.27440059 54.20459975 25.52980052
v -6.27429992 54.37380004 25.54210171
v -6.27709979 54.54940166 25.53860092
v -6.27270054 54.8550016 25.4983998
v -6.28680056 58.45500389 26.65749853
v -6.20980033 51.53170016 25.94850076
v -6.24990078 51.38250166 26.28340056
v -6.3138989 51.17430073 26.72600037
v -6.37250052 51.17419816 26.94770108
v -6.29899918 50.8357026 26.94499998
v -6.24930054 49.94290115 27.33860017
v -6.26450037 58.51150277 27.88270003
v -6.23979921 48.56389865 28.05290136
v -6.21630044 47.8065015 28.57339987
v -6.29780059 47.98120276 28.83529979
v -6.24819882 47.57010053 29.13010104
v -6.32219973 47.73300206 29.5664002
v -6.19370013 47.27530118 29.3645987
v -6.24620055 58.57540211 29.02490076
v -6.22149938 58.64749971 29.81600083
v -6.25660033 47.3742008 30.04290048
v -6.27479949 47.49599705 30.55510005
v -6.22429925 58.6579014 31.52310099
v -6.18059925 47.51750324 32.18530066
v -6.24620055 48.17610335 32.39630146
v -6.29479938 58.38600248 32.26590045
v -6.1689002 48.38099913 33.54900075
v -6.22969955 58.41750007 32.82149801
v -6.31399957 58.01260163 33.27789963
v -6.29410036 57.64749781 34.07920193
v -6.20909942 57.91799869 34.15250002
v -6.27019889 57.3578993 34.59570008
v -6.2152994 50.97479954 34.7486976
v -6.18840051 52.70249794 36.12390109
v -6.23220119 57.09489767 35.06499934
v -6.14959933 51.7966013 35.8749026
v -6.19510007 54.77930253 36.2117
v -6.24730036 42.65730107 40.79719959
v -6.26769914 42.54370308 40.91730148
v -6.29360079 42.84040194 40.82090161
v -6.29020067 42.99670079 40.78649778
v -6.28730013 43.14300065 40.78950279
v -6.29490005 43.27539993 40.83909886
v -6.2690003 43.43900048 40.87160319
v -6.28800105 42.41530036 41.11029876
v -6.2951014 43.67649937 41.05270198
v -6.27460004 43.88259944 41.15179915
v -6.26989877 44.2111036 41.32770089
v -6.27220097 44.6691008 41.61340161
v -6.27369968 45.34650221 41.93539807
v -6.27190085 46.09170074 42.3061966
v -6.30149893 60.43880113 42.15950164
v -6.23079936 60.62489941 41.99430171
v -6.29569974 60.16460001 42.06869772
v -6.28329977 59.65250111 42.08950109
v -6.27840095 59.01629997 42.22040357
v -6.28900019 59.88980245 42.06610299
v -6.28240131 58.44660049 42.41450257
v -6.23559941 60.8224973 42.1684977
v -6.23220119 41.51789831 42.71819919
v -6.30090059 41.6491009 42.99470251
v -6.27270054 46.86969992 42.65580046
v -6.27449937 57.398203 42.85889931
v -6.26390013 48.29160084 43.31520216
v -6.27160072 56.9654996 42.99119982
v -6.20360035 60.51269946 42.94390215
v -6.27210029 56.56340102 43.09680089
v -6.28150094 41.57059817 43.31079911
v -6.27320011 55.80269874 43.26260107
v -6.27569985 55.0578991 43.38130113
v -6.32320077 41.75700037 43.49869812
v -6.27040024 48.78919892 43.52360063
v -6.26910098 54.18500066 43.57529755
v -6.2344996 41.51819843 43.66000027
v -6.27100048 41.70790197 43.78679982
v -6.27019889 49.36659899 43.72329937
v -6.18590076 59.87739868 43.58719985
v -6.31979876 42.0276988 43.85979779
v -6.27079913 53.50410037 43.74400017
v -6.27879985 42.64870011 44.14350023
v -6.27830028 43.290501 44.09089914
v -6.27699912 49.80759943 43.84730284
v -6.28870007 52.81829935 43.88740139
v -6.24549963 41.81240133 43.99500074
v -6.25890063 43.80670283 44.09549974
v -6.25509973 44.19010268 44.10490229
v -6.26340056 50.48879984 43.9656002
v -6.19019934 59.5229017 43.79439783
v -6.23229997 42.01670067 44.17150273
v -6.28210119 42.23170182 44.08789792
v -6.16319978 44.38490069 44.33990142
v -6.2831991 50.83809978 44.03039991
v -6.27059968 51.99739796 43.98160163
v -6.28000033 51.3876987 44.03599965
v -6.22689968 58.53830098 44.1670009
v -6.09549953 44.8681993 44.53000007
v -6.27759936 51.09360217 44.0385032
v -6.20500029 55.45679891 45.11740293
v -6.1029 56.12490034 45.10959977
v -6.21559952 54.29410062 45.23809747
v -6.27619942 50.74910038 45.44940218
v -6.25189906 52.22819919 45.48240038
v -6.26450037 51.81870014 45.49540059
v -6.18279887 58.68610145 23.97789939
v -6.16900087 58.40919924 23.96839996
v -6.17839962 57.92300198 24.08580076
v -6.1941997 58.87009888 24.04309989
v -6.13689924 59.29660229 24.16500061
v -6.18810039 57.47099962 24.30599895
v -6.1619993 57.67830018 24.17160139
v -6.17490073 57.26549979 24.36840149
v -6.17630067 56.94110236 24.53549902
v -6.179999 56.61520052 24.68570047
v -6.1803998 56.37680127 24.82220078
v -6.17559975 52.27479784 24.84420085
v -6.22900053 52.15169853 24.95500086
v -6.13930021 52.07519788 24.85990025
v -6.18009968 52.42680001 24.83760007
v -6.16900087 52.6217006 24.84650115
v -6.16530064 52.81179925 24.90150131
v -6.17030013 56.13260093 24.90870043
v -6.0914004 51.88270206 24.89690071
v -6.05870043 51.71469846 24.98559999
v -6.17430049 55.64849694 25.16900097
v -6.17990023 53.32239754 25.13299966
v -6.1895991 53.65449936 25.33629986
v -6.18050047 55.2704005 25.34400045
v -6.17710036 59.05009976 25.50790112
v -6.16960111 53.95690053 25.43590039
v -6.1780995 54.99450123 25.42040044
v -6.17090038 54.16709973 25.4887997
v -6.17159939 54.33010003 25.50440034
v -6.17379902 54.52180186 25.49780146
v -6.16860008 54.7310969 25.46890049
v -6.19540019 51.68560184 25.62140034
v -6.13800095 59.05609839 26.62189991
v -6.17589987 51.16840087 26.27290009
v -6.15100116 50.88240003 26.44759945
v -6.14810062 50.42830061 26.74810111
v -6.10189896 49.66430078 27.05069983
v -6.12620123 48.35499871 27.78709985
v -6.16599965 47.89530335 28.25609898
v -6.15019957 58.92080046 27.9925009
v -6.06529931 47.33499882 28.43149926
v -6.17880042 47.48730111 28.79520124
v -6.10950078 46.89889911 29.84149978
v -6.07510075 59.01970008 29.82649939
v -6.10869919 47.05960101 32.07770131
v -6.16220064 58.67559719 32.40169985
v -6.18160029 58.3238013 33.44460017
v -6.15159951 49.69259961 34.35509741
v -6.05659957 48.16149995 34.32049983
v -6.10849974 58.14860237 34.24589868
v -6.1543006 57.53580313 35.01380009
v -6.16599965 56.62369891 35.73120127
v -6.05060094 56.83900018 36.14479944
v -6.10720048 53.28180132 36.85140004
v -6.03840042 42.65550034 40.41830156
v -6.18599954 43.03659799 40.6325999
v -6.18339912 43.28210139 40.68209719
v -6.09539886 42.37460157 40.64319913
v -6.15760004 43.51120066 40.77840209
v -6.17850029 43.75339892 40.98409946
v -6.15770072 43.91290034 41.07970154
v -6.17090038 44.22999988 41.27399809
v -6.18149961 42.22829791 41.04579918
v -6.15159951 42.01330056 41.32830113
v -6.17820017 44.61159899 41.53150256
v -6.10640079 41.62910292 41.83620213
v -6.16950044 44.82220089 41.644903
v -6.21430026 41.81280023 41.90269999
v -6.16769971 46.27210051 42.35319795
v -6.16000102 60.62510076 41.84380014
v -6.11329979 60.62050016 41.76829863
v -6.13540053 60.92920008 41.83039724
v -6.17499951 59.38000195 42.04379901
v -6.17129927 59.77439994 41.94430294
v -6.20000079 60.02859927 41.92390226
v -6.17439926 61.05059744 42.03609841
v -6.13480029 58.92800339 42.14259985
v -6.17060025 41.49900203 42.38580105
v -6.17400037 58.39420075 42.36419988
v -6.05370093 61.51529989 42.16709966
v -6.1712005 47.36749935 42.85649834
v -6.17359957 57.38729984 42.80820153
v -6.20590065 41.36349896 43.16590108
v -6.12640068 41.23709831 42.88410194
v -6.17270111 56.95570195 42.94609798
v -6.17150062 56.48849975 43.0684033
v -6.16979866 48.3067019 43.28530015
v -6.17090038 55.73650099 43.23359943
v -6.213001 60.13489935 43.31470069
v -6.16909964 55.0418027 43.3419016
v -6.17880042 41.3433984 43.55110166
v -6.17090038 48.73109686 43.46060165
v -6.17439926 54.15349927 43.52999816
v -6.1735008 49.3116995 43.6621999
v -6.17000001 53.61550253 43.65960138
v -6.11110016 41.30720143 43.81420207
v -6.16789916 52.9654008 43.78580068
v -6.18080059 41.52390074 43.91699947
v -6.17669956 49.83869812 43.80139941
v -6.16930099 52.33789939 43.87780129
v -6.17139995 50.68579748 43.94409781
v -6.17619999 51.60350144 43.95879998
v -6.166201 41.64160166 44.10079936
v -6.16769971 51.10369994 43.97140129
v -6.05319946 59.69010371 43.96239764
v -6.15620011 41.82289799 44.26930063
v -5.98639957 59.14649963 44.29660031
v -6.22379968 42.27809913 44.2747978
v -6.20300011 42.97829839 44.35279906
v -6.09620045 44.08770037 44.51089865
v -6.11779972 42.22569939 44.51600072
v -6.11409948 42.00319899 44.45230272
v -6.17460061 42.51750131 44.42640107
v -5.99980058 44.43310253 44.70619813
v -6.0798989 58.1227995 44.53099921
v -5.87339993 45.56129821 45.03580021
v -5.93100052 45.88669858 45.02299755
v -6.09039936 56.88370312 44.93550255
v -5.84300026 46.81779785 45.55319872
v -6.08470085 55.01440044 45.34970098
v -5.8977003 47.27679799 45.60609993
v -5.99720016 54.09339894 45.58400109
v -6.17490073 51.53870174 45.63180023
v -6.08199975 58.10749709 23.93779894
v -6.07020003 58.47969746 23.83950147
v -6.08549864 58.72069903 23.82660003
v -6.14119972 58.96220207 23.94149918
v -6.0822011 58.92050034 23.82459985
v -6.08070049 59.10329729 23.84560078
v -6.0886993 59.34909701 23.94210132
v -6.07959878 57.84180195 24.01610033
v -6.12959944 59.27180236 24.06360125
v -6.01489974 59.72219774 23.94850075
v -6.07000058 57.44219933 24.21100092
v -6.0748994 57.178001 24.33200128
v -6.07670013 56.92839847 24.4680989
v -6.0818003 56.60919809 24.62290094
v -6.07009935 56.33130053 24.77700017
v -6.06809918 52.20040184 24.75190011
v -6.03489963 52.00460088 24.76100064
v -6.07640001 52.40969687 24.74670117
v -6.06830052 52.63070046 24.77749974
v -6.07000058 52.78379675 24.83159953
v -6.07269978 56.13360007 24.85449996
v -6.07900043 53.03480111 24.94820064
v -6.07040137 53.2136015 25.04190131
v -6.07709903 55.59780295 25.14640067
v -6.06169974 53.4077005 25.14380024
v -6.06860064 55.43240167 25.21729968
v -6.01739949 59.64110029 25.27700112
v -6.07129984 53.67270041 25.3208018
v -6.07850086 55.27320037 25.30019977
v -6.08259999 54.99210025 25.38520071
v -6.02710026 51.44630222 25.40889893
v -6.07320125 53.97700109 25.42750078
v -6.07009935 54.74369821 25.43790057
v -6.0215993 54.17129763 25.46649952
v -6.0212004 54.2823009 25.47610151
v -6.07350137 54.50030326 25.47529992
v -6.05080038 51.31869729 25.70319871
v -6.01810041 51.02890124 25.95050094
v -6.01259944 59.46729939 26.64499979
v -5.99679936 50.73459956 26.15960033
v -6.05090106 48.56250062 27.45490115
v -6.0472996 59.24039975 27.92659948
v -6.04519875 47.6730005 27.99660003
v -6.09849885 59.01549838 28.99649937
v -6.0565008 47.03980058 28.87919925
v -6.02060016 46.76190302 29.34189962
v -5.84119953 45.95229988 31.18190054
v -5.98260056 46.44070056 31.54479904
v -6.04819996 59.02189971 31.48200141
v -6.03900066 46.70029828 32.00090054
v -6.06409882 58.93570018 32.02200023
v -6.01220055 58.82030146 33.00389986
v -5.97449918 58.99290187 32.56829782
v -6.06789973 47.36529972 33.54430138
v -5.94960047 46.53540227 33.66270131
v -6.06699936 58.65629822 33.21440298
v -6.02180064 58.532101 33.81700189
v -6.04549887 47.56689796 33.99400154
v -6.05819896 57.79779802 35.08690063
v -6.06920089 50.41170274 35.35929722
v -5.99480108 57.47639801 35.78250309
v -6.04910033 57.15829934 35.89329741
v -6.072601 55.32749962 36.75900052
v -5.99939978 56.13760043 36.7920975
v -6.07590044 53.93050121 37.07929882
v -5.96510043 52.63250119 37.62009924
v -5.97610046 53.33459996 37.67769982
v -6.04829874 42.53939881 40.46119998
v -6.04380071 42.87270112 40.43519956
v -5.99510121 43.0446025 40.42869945
v -6.0706996 43.2433021 40.56250057
v -6.0683993 43.43470001 40.64920157
v -6.06189919 43.61609892 40.76940223
v -6.01330036 42.11469992 40.70170008
v -6.07200076 43.89670136 41.02069912
v -6.0051002 41.98899829 40.89490252
v -6.06509986 44.27339976 41.25389753
v -5.95750051 41.79480052 41.12279751
v -6.07269978 44.64939914 41.51900002
v -6.06979923 44.86969991 41.64379748
v -6.00120052 60.5136986 41.65780063
v -6.00790007 61.15609973 41.61090186
v -6.0822011 61.36099932 41.8202007
v -6.04559954 61.27650175 41.6870986
v -6.0170006 46.25830251 42.32300342
v -6.06509986 59.62329813 41.90119938
v -6.07549965 59.95830239 41.81760217
v -6.0683993 61.51890135 41.92960078
v -6.10700103 61.35009996 42.1193993
v -5.99599967 41.24229915 42.22160025
v -6.07940123 41.2425005 42.57330117
v -6.08029969 58.38550101 42.32120269
v -6.07590044 57.88289964 42.55220147
v -6.02060016 47.41360033 42.86169918
v -6.07050015 57.37029927 42.77740296
v -6.07230088 56.9581979 42.91249954
v -6.07129984 56.5166998 43.03160229
v -6.07469995 41.11269974 43.07700046
v -6.06630034 48.25509995 43.24030088
v -6.07429916 55.74000368 43.21020133
v -5.95459996 61.01229962 43.23889905
v -6.11859941 41.20240195 43.43599927
v -6.06789973 48.73070177 43.43650074
v -6.07289922 55.04880047 43.31690032
v -6.07510075 54.15189989 43.49489911
v -6.08089994 60.33289994 43.50870091
v -6.02019936 41.11909727 43.73689982
v -6.07330002 49.24349968 43.60950004
v -6.06970046 53.47250021 43.64870202
v -6.07749982 60.07139891 43.7016982
v -6.07390026 49.62180126 43.71410197
v -6.07239965 52.81910094 43.76800232
v -6.06910021 50.00610148 43.79679881
v -6.07269978 51.89139799 43.88830175
v -6.04490052 41.31209836 44.03939976
v -6.07289922 50.65059966 43.89759793
v -6.07170064 51.0371033 43.92850287
v -6.07510075 51.39360236 43.92680092
v -6.09340058 41.48160257 44.13140038
v -6.08010025 41.63249923 44.3093004
v -6.02759983 41.75970147 44.50299671
v -6.06950101 42.52270216 44.6533995
v -6.09490119 43.10460026 44.60609803
v -5.94599901 42.94079836 44.89609923
v -6.08979912 55.52069825 45.26579985
v -6.00329947 47.76559756 45.54160035
v -5.98290069 48.66329974 45.69680129
v -5.98109996 52.87350276 45.81610159
v -5.86939958 50.00960037 45.93240067
v -5.92250023 51.30540076 45.96860143
v -5.94939912 51.9254979 45.94409782
v -5.82210001 52.18199943 46.12520041
v -6.01080061 58.98389821 23.72520066
v -5.98680037 59.30379762 23.70710028
v -5.83310004 59.34909701 23.51210092
v -5.95670082 59.74349879 23.72290036
v -5.89199988 59.76010046 23.58939937
v -5.97100029 58.35279914 23.78580057
v -5.97629991 58.56949845 23.73760063
v -5.99829997 58.77239975 23.72349871
v -5.98189965 57.8726993 23.93250122
v -5.96150086 57.74750294 23.97649945
v -5.97410028 57.47189998 24.13639977
v -5.97539954 57.18480123 24.27120003
v -5.97539954 56.95369988 24.40239882
v -5.97350004 56.59560143 24.5820008
v -5.91640092 59.98339865 24.81480031
v -5.92269968 52.16339948 24.64349917
v -5.91199977 52.0099005 24.6522008
v -5.97750039 52.44369801 24.68729985
v -5.96960035 52.61920086 24.72380074
v -5.97059949 52.76319852 24.77260091
v -5.96820042 56.31959958 24.74260013
v -5.71459943 51.37769971 24.66780143
v -5.97980069 52.98450222 24.88540111
v -5.96869999 56.07409998 24.84530066
v -5.39330009 50.75060099 24.60129977
v -5.97130041 53.27160098 25.05310079
v -5.97109906 55.5933999 25.11620044
v -5.97100029 53.40680013 25.13100138
v -5.97179998 55.40760174 25.20109881
v -5.97199943 55.27640294 25.27160083
v -5.96760017 53.68090248 25.31950064
v -5.92889966 54.97409675 25.36139992
v -5.97229955 53.95920273 25.42139958
v -5.97620113 54.78220117 25.4143999
v -5.9770996 54.50709969 25.46439867
v -5.99610034 50.32820051 26.42430012
v -5.9302996 49.52249895 26.70340006
v -5.92969936 48.53139812 27.15930021
v -5.95819953 48.04300125 27.48800192
v -5.90810009 47.22510107 27.9932987
v -5.90199888 46.87879855 28.41390035
v -5.92620047 59.42649803 29.02510021
v -5.89290025 46.52810057 29.04260035
v -5.92179931 59.32820246 30.01410018
v -5.83729984 45.97850165 30.85129933
v -5.8486 45.88410386 31.96450222
v -5.9391 46.31629819 33.11660128
v -5.97259967 58.87409924 33.04769864
v -5.97259967 58.87419801 33.04750109
v -5.97459985 58.78210242 33.35380004
v -5.96200043 46.9295989 34.1172984
v -5.94080006 58.44449963 34.40750095
v -5.9299007 47.26769936 34.6409007
v -6.00209898 49.36539851 35.12549857
v -5.97449918 58.11840025 34.91630231
v -5.92749973 47.88700251 34.9561995
v -5.9164997 57.85139825 35.58599932
v -5.9325999 57.19919948 36.28910102
v -5.94069939 56.81919974 36.58219842
v -5.92390017 51.23300303 37.1331004
v -5.92089895 51.81099955 37.5493009
v -5.94999936 54.23490065 37.75429926
v -5.83540034 54.79410347 38.14630006
v -5.83409918 53.37350181 38.4698997
v -5.9110994 42.25830249 40.28959872
v -5.92639992 42.09619875 40.44169966
v -5.89210056 43.19450002 40.41719985
v -5.97220078 43.37429955 40.55030195
v -5.9671006 43.52959927 40.63919878
v -5.97149986 43.67219889 40.75630325
v -5.98520099 43.84100029 40.92509705
v -5.9651992 43.98450028 41.03900275
v -5.96189976 44.31709977 41.25640108
v -5.9725009 44.66480033 41.51129943
v -5.93800019 41.47050186 41.61399805
v -5.96579944 44.86869697 41.63290192
v -5.8738995 61.32319917 41.43539901
v -6.00710038 60.74160119 41.63510155
v -5.88610002 61.6925009 41.45360387
v -5.94469974 61.7880004 41.59450154
v -5.96380117 61.85730193 41.72000182
v -5.96469963 59.85730192 41.77349947
v -5.87370005 60.58440197 41.54990116
v -5.98079983 61.85349913 41.87469749
v -5.99410017 58.92350156 42.08159915
v -5.91589945 58.35850145 42.28870216
v -5.98180087 57.92860172 42.50479743
v -5.91640092 41.03119959 42.4109011
v -5.98610135 41.02749935 42.76120018
v -5.97410028 57.36449818 42.76010227
v -5.89350049 61.44740019 42.93059802
v -5.8930997 40.86000102 43.01319989
v -5.97119974 56.94430113 42.89899786
v -5.97160053 56.52190064 43.01539952
v -6.00299935 41.00339843 43.26720167
v -5.9632997 48.22969978 43.22300019
v -5.97429973 55.77749991 43.1918977
v -5.97369948 55.04690097 43.30649863
v -5.97190065 48.76580082 43.43960073
v -5.96000026 40.96970122 43.5010991
v -5.97340126 54.63900131 43.38720099
v -5.97059949 54.16860034 43.46960151
v -5.89109952 60.87440317 43.5217999
v -5.97130041 49.21139805 43.58420243
v -5.97119974 49.69010366 43.7132016
v -5.97649935 53.32009914 43.65440053
v -5.90030072 60.60680093 43.69870078
v -5.97089961 52.74729966 43.75059905
v -5.95450119 41.12449946 43.96630302
v -5.97520009 50.07879933 43.78920079
v -5.97109906 50.57389766 43.86119962
v -5.97399961 51.83129766 43.86769973
v -5.91740006 60.17250195 43.92549786
v -5.97310114 50.93419953 43.89559965
v -5.97270035 51.31840097 43.90200098
v -5.96079995 41.33200137 44.25709821
v -5.95289991 41.49280205 44.43960263
v -5.95259979 41.99939998 44.74819998
v -5.76970027 58.69129849 44.76249946
v -5.93300069 42.43570104 44.88140086
v -5.86149953 44.02419993 45.00910077
v -5.81040096 57.5354992 45.13539884
v -5.77790043 56.90090124 45.39160025
v -5.9487001 56.29280137 45.30140037
v -5.89150031 55.66659922 45.56489967
v -5.92700016 55.20959735 45.58670219
v -5.86220045 54.22250068 45.79570091
v -5.94579956 49.05250068 45.78469897
v -5.85710028 58.68640157 23.62639982
v -5.83340016 59.08399832 23.54009962
v -5.80840078 59.73669856 23.46470068
v -5.84500044 58.40650194 23.69220057
v -5.84219867 58.04009886 23.80739984
v -5.84999993 60.16210026 23.69969981
v -5.8696997 60.1566031 23.87319868
v -5.87029994 57.79910108 23.90610001
v -5.86819909 57.45360395 24.09609987
v -5.87189932 57.14679974 24.25279952
v -5.86629958 56.96579972 24.35870071
v -5.8715992 56.57099904 24.5678001
v -5.88500021 52.43080037 24.64000028
v -5.86960092 56.32480043 24.71699861
v -5.81590002 51.71790102 24.63950071
v -5.81269936 52.5891013 24.65369951
v -5.85899979 52.80540171 24.7527017
v -5.86999982 56.05260139 24.83699982
v -5.86980037 55.59180052 25.10160084
v -5.82950048 53.27840121 25.05130006
v -5.87240079 53.41630146 25.1362991
v -5.8137004 51.10950103 25.25959976
v -5.46820137 50.73759698 24.79310037
v -5.87210067 55.27550257 25.26099969
v -5.87240079 55.40290236 25.18989933
v -5.87219945 53.68669977 25.33289975
v -5.87079951 53.94070155 25.42679987
v -5.87640115 54.14819965 25.47349919
v -5.87830065 54.49950167 25.46739988
v -5.87410085 54.77780192 25.41190015
v -5.85529955 60.06309807 25.59180035
v -5.81549923 50.94129988 25.49209914
v -5.87400018 54.27649981 25.48119979
v -5.86360039 50.79060076 25.77659938
v -5.81320083 50.49599896 25.90209966
v -5.87690072 59.86349811 26.5038001
v -5.84039984 50.21060217 26.14789938
v -5.82799987 48.6389025 26.88020027
v -5.79000027 60.04279996 26.75880102
v -5.83520089 47.73509912 27.37910141
v -5.79599891 48.03580212 27.11220009
v -5.90330004 47.53770258 27.69029919
v -5.75349939 59.74010248 29.21759983
v -5.79800099 45.97339958 30.10790153
v -5.73170067 59.64110029 30.29490018
v -5.85699961 59.33779875 31.58470004
v -5.87910035 59.20289972 32.26069961
v -5.78440053 45.56330029 33.24220033
v -5.9725009 58.87419801 33.04769864
v -5.84069996 59.08679819 33.05379985
v -5.86560057 58.82759936 33.78659841
v -5.83230035 45.88659981 33.68489893
v -5.8650991 46.3991014 34.32359982
v -5.84309903 46.66519923 34.77489937
v -5.82769975 58.30550147 35.13490112
v -5.80709962 47.00410128 35.21910237
v -5.66579925 48.25640301 36.47350115
v -5.86190033 57.52220267 36.19189956
v -5.77049996 57.76209873 36.16830012
v -5.69020029 55.66830117 38.35360062
v -5.76779886 52.69540139 38.7556992
v -5.81979971 42.38839957 40.09420046
v -5.82550012 42.29280129 40.10839735
v -5.60379942 42.24429934 39.78250311
v -5.872 42.83950157 40.2252017
v -5.76789954 42.9352974 40.17089866
v -5.8413002 41.80569988 40.53189955
v -5.87669937 43.43840024 40.5367015
v -5.87219945 43.58210158 40.63229978
v -5.89570012 41.85210098 40.7215993
v -5.86750007 43.72299925 40.75260301
v -5.87589968 41.74169796 40.93709812
v -5.87449975 43.9544995 40.99450115
v -5.86399928 44.31700099 41.24689975
v -5.87260024 41.4742021 41.44770021
v -5.87260024 41.4742021 41.44749886
v -5.87260024 41.47409952 41.44770021
v -5.87490054 44.68090053 41.52159854
v -5.86160021 61.01690022 41.46359906
v -5.8670005 44.91479795 41.66310025
v -5.8129007 62.27330109 41.54069996
v -5.84560068 62.25510003 41.68000205
v -5.8574004 59.8895973 41.71580011
v -5.87589968 59.42399828 41.88199919
v -5.92980003 61.99990156 41.93209673
v -5.78870101 41.02370034 42.02859917
v -5.82810054 58.88069812 42.06290043
v -5.86999982 46.20790105 42.31169757
v -5.88020016 62.0261983 42.13760035
v -5.81109997 62.3300013 41.89589976
v -5.82640048 57.82440249 42.54359671
v -5.87210067 57.36349904 42.75450253
v -5.82270025 40.84260155 42.61860056
v -5.8765987 47.36240108 42.85609944
v -5.87300104 56.8879998 42.91279966
v -5.86939958 56.44900145 43.03319788
v -5.87050129 48.41889805 43.30899838
v -5.87499932 55.72710224 43.20510306
v -5.79809976 40.74649801 43.32150092
v -5.87029994 54.58399924 43.39640219
v -5.87079951 55.06079775 43.30600096
v -5.87379883 48.89100098 43.48600183
v -5.88050028 54.15120087 43.46620139
v -5.88929879 40.93709812 43.73190033
v -5.87330116 49.33490006 43.6176983
v -5.87359938 53.47210131 43.60980016
v -5.87410085 49.73379986 43.71580012
v -5.87169988 50.05590269 43.77790253
v -5.86980037 52.90169901 43.71450086
v -5.87169988 50.51520296 43.84289979
v -5.87359938 51.9814991 43.83660103
v -5.87210067 50.84890036 43.87559787
v -5.87260024 51.22580011 43.88980236
v -5.87330116 51.56170094 43.87710227
v -5.83079974 41.08840127 44.19509837
v -5.78959948 59.93080136 44.22579817
v -5.80520011 59.44969858 44.421299
v -5.81350095 41.28629928 44.46900317
v -5.85639936 41.69329858 44.73890001
v -5.75390019 42.22560061 45.10129893
v -5.80009994 44.46649962 45.11209952
v -5.76899935 55.89080157 45.72930182
v -5.84790098 47.77819888 45.79980004
v -5.83559979 48.35279908 45.89749917
v -5.88450064 53.2366007 45.9199969
v -5.71820089 52.74880027 46.26879917
v -5.78199956 59.92150139 23.44370165
v -5.80339938 60.13110035 23.5375011
v -5.73290116 60.37760288 23.55109965
v -5.76199967 57.78180039 23.87840143
v -5.75799932 60.39880136 23.68279992
v -5.74059985 60.47499809 23.87370015
v -5.71960083 57.36230236 24.10510163
v -5.77519933 56.99290186 24.32640154
v -5.77639982 60.34880259 24.67420087
v -5.77720141 56.60969956 24.53240093
v -5.72300094 51.86600161 24.54160023
v -5.69420065 51.65079911 24.55410088
v -5.73409975 52.07170279 24.54190036
v -5.70339995 52.42060003 24.5823997
v -5.76739997 56.33040017 24.7063006
v -5.7669004 56.02730378 24.8462998
v -5.72630038 52.86380009 24.76479965
v -5.77680062 55.61199985 25.09069959
v -5.77540068 53.44339979 25.17249986
v -5.77489921 55.41630147 25.18390069
v -5.77200057 55.2757989 25.26400091
v -5.7734005 53.67080091 25.34869983
v -5.77659927 54.97499711 25.36739855
v -5.76849978 53.81050189 25.41099979
v -5.7734005 53.96939927 25.46089978
v -5.77370062 54.49400071 25.48380021
v -5.77159977 54.77349764 25.42380055
v -5.77280026 54.14229979 25.4960995
v -5.77469976 54.27439896 25.50020053
v -5.41390022 50.45130362 25.02039891
v -5.55090011 50.37699879 25.41729854
v -5.69870058 60.43769942 25.44000143
v -5.60019985 49.84190068 25.88050039
v -5.70479989 49.37640044 26.3124003
v -5.64499967 48.38340011 26.6319008
v -5.7201004 60.05309908 27.8129996
v -5.7270013 47.44430012 27.3362011
v -5.72759964 47.10950101 27.61309951
v -5.77469976 46.86879955 28.00109996
v -5.68499945 46.48970018 28.23090015
v -5.77409952 46.38219961 28.75859969
v -5.6917009 59.77150129 29.75009941
v -5.5636002 45.25980121 30.39300011
v -5.65170113 45.38930185 30.78479957
v -5.65319984 45.13420215 31.84169924
v -5.74589947 59.39889823 32.22259934
v -5.72619971 59.3237994 32.73500216
v -5.66850035 59.09530037 33.85930006
v -5.79090064 45.91680194 34.22960093
v -5.7692007 58.76419769 34.35649924
v -5.6821008 58.61080128 35.02859723
v -5.7154998 45.93369993 34.85070101
v -5.77260081 46.27420136 34.84739967
v -5.77260081 46.27439891 34.84769979
v -5.73600115 58.0989987 35.79570085
v -5.64480023 58.39730074 35.5623011
v -5.68180068 48.88429952 36.80849782
v -5.57729942 56.84279919 37.73830163
v -5.64779954 56.58480085 37.77399712
v -5.75400086 56.39829987 37.57120219
v -5.75829944 51.93069875 38.57980125
v -5.64639961 54.66570075 39.0077027
v -5.77919969 53.8795033 38.68109804
v -5.64960028 53.9454997 39.24770133
v -5.66269926 41.92139872 39.86489983
v -5.78429986 41.98690124 40.10570006
v -5.72559946 41.70629879 40.15760213
v -5.50069999 42.31880171 39.69979867
v -5.76959959 43.13900029 40.29520226
v -5.65860013 41.50190068 40.23219948
v -5.77400074 43.30619851 40.42150033
v -5.77809988 43.5617009 40.58489953
v -5.75850079 41.58590058 40.71729882
v -5.77370062 43.74680004 40.74800241
v -5.76980094 43.97869919 41.00809781
v -5.77590025 41.48970206 41.17359786
v -5.76399985 44.34640153 41.27519858
v -5.58999951 41.21559971 41.18809868
v -5.77429897 44.65090355 41.51349905
v -5.74109942 61.19979974 41.34439754
v -5.78040018 61.44779909 41.33860025
v -5.7872004 61.69680138 41.3292015
v -5.78220091 61.91290044 41.34239926
v -5.81070108 62.12270075 41.44020096
v -5.75659938 62.15330177 41.35130034
v -5.77560013 62.29769832 41.45510068
v -5.76839911 44.88980047 41.67129851
v -5.62829923 61.05079878 41.3176981
v -5.4653996 40.79169862 41.62390207
v -5.72669928 59.89700157 41.68030217
v -5.76520034 59.37769975 41.87970079
v -5.80589913 62.37780044 41.75099794
v -5.77400074 46.17910076 42.32089877
v -5.70619982 62.55300317 41.92480263
v -5.70489866 40.80339957 42.28469801
v -5.76750064 58.34769707 42.29259995
v -5.73459932 61.96319933 42.77269979
v -5.77450031 47.24050225 42.83069927
v -5.77220001 57.37170111 42.75910313
v -5.70060008 40.66030228 42.8205977
v -5.77019984 56.93720078 42.90819906
v -5.73190012 61.74300113 43.07389667
v -5.62359985 62.02959842 43.01649743
v -5.77049996 47.8885981 43.11149926
v -5.77290093 56.52180187 43.02690292
v -5.77290093 55.78640098 43.20920219
v -5.74729941 61.49739896 43.29150014
v -5.77350118 55.39300214 43.27609895
v -5.77439964 48.73339906 43.44910205
v -5.77370062 55.07030287 43.32090067
v -5.77390007 54.11270171 43.47890148
v -5.77049996 54.5668999 43.41120313
v -5.74949903 40.73980035 43.60950004
v -5.77170044 49.26710293 43.61290015
v -5.7311992 61.04850038 43.70680027
v -5.77290093 53.45589853 43.61429819
v -5.77320105 49.77880293 43.73210167
v -5.77370062 52.9585018 43.70539844
v -5.77370062 50.11299801 43.79239956
v -5.77260081 50.52170306 43.84550211
v -5.77280026 51.98700007 43.83589822
v -5.74880001 40.85960212 43.96740093
v -5.77000039 50.84260161 43.87480007
v -5.77409952 51.21060027 43.88959722
v -5.77140032 51.53600064 43.87979957
v -5.63380019 60.88390069 43.95149828
v -5.77469976 41.52189866 44.7327988
v -5.7692007 41.9253003 44.98109827
v -5.72970049 42.61950092 45.20209805
v -5.70910036 44.86449906 45.3128012
v -5.74299893 43.01729902 45.21219962
v -5.71209968 45.93580078 45.45130169
v -5.73549968 56.42499931 45.61720064
v -5.73129988 55.18850145 45.9526
v -5.71450066 47.8161016 46.0465989
v -5.74780088 49.15859942 46.11250032
v -5.70579902 50.20370316 46.1962001
v -5.68839956 53.23510009 46.28579974
v -5.71120122 51.70479824 46.29970032
v -5.64770077 59.43250047 23.34939883
v -5.68290049 59.75600133 23.33520004
v -5.68789999 59.95460216 23.33219882
v -5.76059974 60.13899849 23.45820057
v -5.68090032 60.10670311 23.33959929
v -5.54950017 58.86610232 23.44510159
v -5.6655998 59.04650209 23.44249926
v -5.68949937 60.368698 23.44320018
v -5.62350108 60.59730341 23.48009996
v -5.67939971 58.21279804 23.69650105
v -5.60850069 60.74880031 23.70499943
v -5.57920083 58.00880262 23.7523009
v -5.67429954 57.10440279 24.25120014
v -5.59660029 56.96379764 24.34519903
v -5.63610049 56.65890053 24.51020142
v -5.63939993 52.21390352 24.52440022
v -5.60489923 60.71920223 24.51099921
v -5.65670062 52.64339675 24.648001
v -5.67300028 56.36419996 24.69379996
v -5.65780044 56.04860103 24.85009881
v -5.60659929 52.95520046 24.83400051
v -5.68150056 53.27450342 25.07280055
v -5.67280083 55.62770116 25.0964
v -5.67310095 55.42620169 25.19549907
v -5.67160034 53.6716025 25.39430124
v -5.66699974 55.27849999 25.28140037
v -5.67440021 53.83790035 25.4631013
v -5.67340107 54.92119934 25.407499
v -5.66170012 54.02850046 25.52310096
v -5.67160034 54.22880324 25.53770056
v -5.67569947 54.50939809 25.51009885
v -5.51269916 50.05769963 25.58539902
v -5.66750121 47.88090131 26.93470087
v -5.61440055 46.77280238 27.68250172
v -5.18259942 44.99969822 29.1713013
v -5.5654997 60.07400123 29.17249988
v -5.61309939 45.1156022 31.34059847
v -5.65339929 59.61769839 31.62000043
v -5.5958006 44.70750119 33.00210293
v -5.58280039 59.30210326 33.53990213
v -5.60090077 44.79370072 33.7313988
v -5.5912 44.97520221 34.35580023
v -5.56030076 58.96730034 34.60900042
v -5.77250014 46.27420136 34.84769979
v -5.69160023 46.26660334 35.35950237
v -5.53770045 46.93970047 36.58190209
v -5.48530071 46.05970168 36.36959824
v -5.47779956 50.19719926 39.33689828
v -5.52799968 51.12729939 39.53160132
v -5.60129967 53.31259989 39.56080051
v -5.63289983 52.86340119 39.42639915
v -5.62079998 41.63860044 39.91750092
v -5.62179912 42.09519961 39.78399992
v -5.61180013 43.02279999 40.11900039
v -5.67369929 43.1712007 40.26300185
v -5.6848 43.36690288 40.43450054
v -5.67569947 41.4650009 40.47499798
v -5.61550037 43.60089908 40.59680183
v -5.60900026 43.76089817 40.75490141
v -5.54870048 41.18970186 41.07199715
v -5.67509923 43.95070049 40.98450216
v -5.67369929 44.03039991 41.06279975
v -5.66540036 44.33599984 41.28920173
v -5.67039985 61.60300003 41.23590162
v -5.61429988 61.97430003 41.17359786
v -5.66440122 62.1500992 41.22920017
v -5.71340084 62.34980174 41.35310107
v -5.66239914 62.65840289 41.44499911
v -5.67319972 44.65200146 41.54620093
v -5.69799966 62.61790165 41.54289959
v -5.66850035 44.82730296 41.67139729
v -5.66249981 45.09430116 41.82059959
v -5.65810056 59.77819894 41.71640036
v -5.61890048 62.82770196 41.7074005
v -5.67780032 58.86209817 42.07659966
v -5.6710001 58.33840089 42.31240038
v -5.66979961 46.35100214 42.45150112
v -5.67999995 62.23460057 42.52289971
v -5.65980062 40.6908995 42.4768975
v -5.67530058 57.85229862 42.55510011
v -5.67199924 47.30989876 42.91210064
v -5.67050053 57.37219878 42.78179841
v -5.67319972 56.94699842 42.93010035
v -5.64809967 40.58430309 43.10490038
v -5.65890025 48.2625992 43.30730022
v -5.67209991 56.48440062 43.06520073
v -5.67280083 55.76860262 43.24359842
v -5.67360052 55.39319969 43.30860328
v -5.6710001 55.09260305 43.34850048
v -5.67550002 48.82000129 43.51090054
v -5.6705993 54.51600077 43.44559936
v -5.59109933 40.56209788 43.54389874
v -5.67590082 54.14300261 43.49260071
v -5.60850069 61.7365998 43.35490181
v -5.67259948 49.24670225 43.63290194
v -5.67089942 53.01160056 43.7108994
v -5.65380008 40.69769973 43.82379837
v -5.67250071 49.68049976 43.73319959
v -5.67280083 50.06639936 43.80429805
v -5.67259948 50.4129982 43.8485983
v -5.66960016 51.6240009 43.888902
v -5.66970084 52.18000115 43.82440241
v -5.67220058 50.79400088 43.8843014
v -5.67310095 51.2289001 43.9027
v -5.53339997 60.32860326 44.3400002
v -5.51290051 41.13900028 44.77429918
v -5.50020042 41.36069909 44.98580144
v -5.61040019 43.95720059 45.42910028
v -5.57809912 45.13230265 45.59939848
v -5.4929994 44.48419921 45.65289993
v -5.67729885 46.97050284 45.91010048
v -5.66310006 47.41260119 46.06209886
v -5.57079932 55.65660022 46.16630189
v -5.63890036 48.35070203 46.26689967
v -5.44800013 54.34529987 46.67369762
v -5.55509991 48.99050084 46.48909994
v -5.57849991 52.26269799 46.53200216
v -5.5839002 59.96889783 23.23809925
v -5.58290106 60.22250072 23.24959885
v -5.62779966 60.37440032 23.34189959
v -5.52429944 60.48229979 23.24690155
v -5.52859992 60.67929743 23.34930006
v -5.56230093 57.69169928 23.90060094
v -5.56950006 57.15890338 24.22800149
v -5.43290097 51.12789963 24.46419921
v -5.47559994 51.39720003 24.44490024
v -5.50140091 51.70880239 24.43759855
v -5.5117988 51.89270105 24.44910005
v -5.1047995 50.47290099 24.36409911
v -5.50659985 52.26639823 24.51359963
v -5.57260005 56.33849966 24.73060096
v -5.54450067 52.72890106 24.69389873
v -5.57610084 56.0656016 24.8647003
v -5.54339896 53.12549867 24.99710149
v -5.58480057 55.6685975 25.09820073
v -5.57359919 60.69990326 25.2947007
v -5.55520058 53.31669902 25.16780049
v -5.5659005 55.46609889 25.21159927
v -5.56179946 53.55329754 25.37330031
v -5.56409977 55.27479976 25.31830015
v -5.57380054 53.67070214 25.46059966
v -5.56829957 54.90549803 25.45469979
v -5.56879914 53.86959928 25.54220048
v -5.57910015 54.50870287 25.55349874
v -5.57270072 54.04390164 25.58090099
v -5.574699 54.23170189 25.58870036
v -5.40220117 49.22629777 25.84920035
v -5.54610006 47.69480302 26.81940092
v -5.54579994 47.1659011 27.17960022
v -5.48520003 60.54600158 27.45990065
v -5.24369889 44.89759984 29.57160104
v -5.45009908 45.15420014 29.96179922
v -5.50930095 59.98700011 30.14500076
v -5.57350041 44.81990249 31.86850125
v -5.57830046 44.69810244 32.42710003
v -5.52849925 59.72280179 31.93869935
v -5.52960096 59.54610225 32.81029853
v -5.54239982 44.4052026 33.35520188
v -5.53090022 44.4776991 34.01170113
v -5.5374991 45.07469827 34.97720043
v -5.45230061 45.48130247 36.04839957
v -5.49669964 58.28279859 36.13019985
v -5.56969951 57.94209961 36.44870122
v -5.52549993 57.24210169 37.43779996
v -5.46869904 56.98770101 37.90560241
v -5.49039898 55.95010031 38.8975998
v -5.41209949 54.49470352 39.95220107
v -5.42879994 51.54790294 40.21540026
v -5.4066992 53.95019907 40.18489801
v -5.36619986 51.95949904 40.57720274
v -5.49460068 41.66019781 39.66869998
v -5.58519946 41.94110038 39.73930078
v -5.50160036 41.32300151 39.94140049
v -5.57210048 43.18570152 40.22960096
v -5.51779934 41.24870048 40.1745989
v -5.57570004 43.29670098 40.33549835
v -5.56080033 43.42739831 40.46599813
v -5.53109967 41.2072001 40.51279813
v -5.57290017 43.97470263 41.04019944
v -5.56629939 44.07770138 41.13430091
v -5.57630028 44.27420135 41.27709808
v -5.53669941 61.61109952 41.15859937
v -5.49609939 61.96569908 41.09629941
v -5.52569938 62.69820132 41.18500249
v -5.41230084 62.70419995 41.04949941
v -5.59259994 62.73590269 41.31890238
v -5.57189913 44.63489832 41.5862007
v -5.51929994 61.08380078 41.27519858
v -5.56039953 62.95619966 41.45159799
v -5.45230061 63.16579862 41.29510159
v -5.59500091 62.89189762 41.5439975
v -5.56269983 44.81070129 41.72079961
v -5.56950006 45.0407997 41.85079792
v -5.41909917 63.28120113 41.61049917
v -5.57729942 58.8846035 42.08999876
v -5.51510014 59.77939943 41.72299924
v -5.57079932 46.86289969 42.77130175
v -5.57619961 58.36119875 42.33009997
v -5.48449912 62.59780109 42.5213991
v -5.52050043 62.94240165 41.88690371
v -5.57610084 57.90149959 42.56490156
v -5.53079955 40.53239722 42.57020118
v -5.53550082 62.31510159 42.84649935
v -5.57029975 57.37420085 42.8205977
v -5.57520047 47.44339976 43.03459971
v -5.57460023 56.95090001 42.96939731
v -5.57619961 56.5451012 43.09030079
v -5.58149923 55.76430215 43.28799745
v -5.51019942 40.46060354 43.33850148
v -5.56999963 48.62829946 43.4980029
v -5.57180036 55.44820175 43.34930207
v -5.57020097 55.05479911 43.40309984
v -5.57420133 54.50469872 43.48500269
v -5.56269983 54.13709895 43.53160134
v -5.47720122 61.69870088 43.60110043
v -5.5705011 48.99619935 43.61130077
v -5.5727995 53.04880046 43.73329836
v -5.57219925 49.50979886 43.73460142
v -5.54610006 61.24169902 43.85189964
v -5.56939938 50.03979869 43.83350104
v -5.5724006 50.44490228 43.8816003
v -5.57359919 51.80940017 43.89759793
v -5.56579982 50.92879734 43.92210154
v -5.56840024 51.39550187 43.92900054
v -5.16959921 40.42339984 44.42770034
v -5.39260107 40.72570223 44.48759932
v -5.42619951 59.37689816 44.90650092
v -5.40849993 41.82459995 45.38589794
v -5.4718997 57.28789875 45.68780143
v -5.47049977 45.51860114 45.89080151
v -5.49170014 56.82569985 45.8543994
v -5.52259938 46.82440053 46.1773988
v -5.47299951 47.49730011 46.47650242
v -5.50810046 48.02870177 46.50279917
v -5.55240071 49.61309773 46.51110001
v -5.5045009 50.55459869 46.59199991
v -5.50149968 51.76359931 46.65470257
v -5.39540094 59.57040072 23.176901
v -5.42240051 59.73509918 23.15410125
v -5.34240096 60.0514997 23.06389946
v -5.4604001 60.21799889 23.14690022
v -5.4085987 60.47989882 23.13179916
v -5.45340042 60.97150206 23.50520002
v -5.48920039 58.62609989 23.51710042
v -5.42219916 58.23309994 23.6567995
v -5.3787005 61.16419922 23.67169921
v -5.42439878 57.97639706 23.76479964
v -5.45710066 57.66120083 23.9271997
v -5.48029931 57.05370121 24.31979886
v -5.47320086 56.78780093 24.47680053
v -5.46649941 52.03699883 24.45710076
v -5.40770024 52.37960112 24.54969972
v -5.4723005 56.43600124 24.70949936
v -5.47839981 56.21490268 24.83180088
v -5.47799901 52.94900048 24.86220056
v -5.4227994 52.77470192 24.74950104
v -5.46800002 56.08589971 24.90020015
v -5.47290074 55.97529914 24.96839997
v -5.43590029 60.99599807 24.72410086
v -5.46629996 55.86380201 25.03009968
v -5.47260062 55.67499883 25.15220175
v -5.4695994 55.50090161 25.24150127
v -5.4131993 53.26689781 25.23460037
v -5.46670076 55.30089895 25.35820115
v -5.48849947 53.5688013 25.46010009
v -5.48100023 54.99240038 25.47089877
v -5.47699987 53.67330066 25.54859991
v -5.47329964 54.72829703 25.56369908
v -5.46100034 53.86100213 25.64010096
v -5.47680042 54.03900092 25.66000017
v -5.47930017 54.21600058 25.65879969
v -5.46220083 54.47129782 25.63660017
v -5.31520005 49.47379945 25.58110044
v -5.47260062 49.47420214 25.84779852
v -5.47260062 49.47439969 25.84769974
v -5.42139947 48.22790284 26.32069923
v -5.40290019 47.46110314 26.7262986
v -5.45039921 46.62859957 27.47900017
v -5.5117988 46.3760984 27.92480065
v -5.3929012 44.69270025 30.64570073
v -5.44530094 44.70609936 30.97580047
v -5.49899994 44.68050163 31.47560008
v -5.50519992 44.45130358 32.0700995
v -5.4411999 44.11050203 32.03629971
v -5.52969973 44.38970264 32.61320211
v -5.36789991 59.83560198 32.27730128
v -5.45389999 43.92079848 32.46170141
v -5.4910999 44.01530265 32.97079909
v -5.36660065 59.61119828 33.28629924
v -5.49850037 44.08110149 33.58030079
v -5.4692005 43.71110075 33.73009954
v -5.48599973 44.143599 34.06530136
v -5.4301011 59.23470123 34.32380117
v -5.48500059 44.63050287 34.79890151
v -5.45409944 44.32559815 34.71979853
v -5.48580028 58.73989922 35.35789918
v -5.41760046 58.58060295 35.83209916
v -5.43829936 46.81129775 37.17930015
v -5.47149891 48.02600068 37.69070004
v -5.31029933 57.40750297 37.7756003
v -5.42139947 55.25170178 39.53160132
v -5.41280041 50.49829736 39.97219906
v -5.44490014 41.85449816 39.5689
v -5.42410056 41.65500076 39.56840233
v -5.49400044 42.14269862 39.64269956
v -5.41009931 42.50080087 39.71360048
v -5.35390056 50.78500102 40.4830025
v -5.44130058 53.3934998 40.18720021
v -5.45009908 41.45940116 39.68870177
v -5.38070068 41.24580184 39.71309901
v -5.47320086 43.20270209 40.21490259
v -5.47260062 43.06670134 40.09619873
v -5.47209915 43.30269962 40.31790134
v -5.47820036 43.43289928 40.47100143
v -5.4745989 43.63830033 40.65610057
v -5.47120068 43.79170054 40.83060048
v -5.45260073 43.95750071 41.08320043
v -5.46380021 44.04939876 41.16719653
v -5.36570029 62.56930092 41.00249807
v -5.42249928 61.57310182 41.12480338
v -5.46529892 44.32170037 41.3875011
v -5.32019955 40.69890021 41.34460268
v -5.42839914 60.91939864 41.31090167
v -5.45299963 63.23400224 41.4788027
v -5.46800002 44.6161996 41.65340138
v -5.46700088 44.83219989 41.81670181
v -5.45099945 45.0853013 41.97600188
v -5.44500081 59.3897996 41.91740216
v -5.33000099 40.50920047 41.88340102
v -5.46670076 58.85140016 42.14780069
v -5.4676999 46.82879978 42.8532008
v -5.34830082 62.9219022 42.35240016
v -5.23290021 40.3426025 42.10100069
v -5.47260062 58.38359771 42.36790011
v -5.47559994 57.86950053 42.63550235
v -5.45680054 40.42380253 42.81340237
v -5.47739877 57.39310093 42.86620101
v -5.30990043 62.62950003 42.90560054
v -5.48000109 47.34500161 43.08150228
v -5.46939995 56.9701002 43.02680034
v -5.42959963 40.38279982 43.05799781
v -5.39330009 47.2783024 43.16680145
v -5.39769934 62.34120078 43.12340156
v -5.47510037 56.54600156 43.15219805
v -5.49129934 62.08180061 43.24130002
v -5.47960029 55.78049732 43.35229949
v -5.39760057 62.07810037 43.39870059
v -5.47090056 48.50550028 43.52559891
v -5.46180003 55.44810298 43.42559758
v -5.45790035 54.5572998 43.5447991
v -5.48300041 54.09769942 43.57669939
v -5.46550027 48.98199866 43.67890034
v -5.47400055 53.10409885 43.76680183
v -5.32680033 40.33350007 43.65459808
v -5.39700033 40.45360196 43.88379993
v -5.47019964 49.62460113 43.81120085
v -5.46839891 51.77759866 43.94640001
v -5.47549926 50.12129885 43.88859808
v -5.47179903 50.54729699 43.93469906
v -5.47359976 51.07899878 43.96550143
v -5.45299963 61.15370256 44.02230042
v -5.47570061 51.43479882 43.96680069
v -5.45779968 40.94359822 44.65750243
v -5.35100002 41.5865996 45.34260063
v -5.25150016 42.06219761 45.69220069
v -5.26800116 42.39590261 45.76449964
v -5.18709935 43.40179678 46.00610146
v -5.33659987 43.92010326 45.84209821
v -5.40029977 45.00840175 45.92069972
v -5.37849915 46.11780374 46.2705999
v -5.4366012 56.1426987 46.23619987
v -5.39089912 46.91630237 46.50159868
v -5.3832992 54.89110358 46.7079001
v -5.38169982 48.35830005 46.83689927
v -5.3480007 49.11989891 46.99550032
v -5.32200028 51.88230316 46.99850154
v -5.32869983 53.72309808 46.96209943
v -5.39670021 49.83079998 46.88830367
v -5.2429011 53.2140004 47.14839906
v -5.20119937 60.41920204 22.9690002
v -5.36630053 60.6733026 23.14360078
v -5.42420124 60.77230099 23.25160093
v -5.34219961 61.04930198 23.33869892
v -5.29810071 59.14739999 23.29089978
v -5.36499937 58.53000014 23.54999984
v -5.29950064 61.24289951 23.50470045
v -5.37020021 57.68349722 23.93070049
v -5.37120125 57.09909937 24.33909972
v -5.28749957 51.23149862 24.34490081
v -5.34490071 51.69629985 24.38230016
v -5.37039966 51.89720288 24.41640197
v -5.28219995 52.03340117 24.43880093
v -5.37259929 56.76100271 24.54500035
v -5.29950064 52.51150273 24.63249914
v -5.37449879 56.45320315 24.7573004
v -5.29759924 52.81510059 24.84250079
v -5.32790014 52.94400098 24.94129973
v -5.37879927 56.08560338 24.95940012
v -5.36729967 53.07410187 25.06030181
v -5.37319953 55.88100012 25.08639911
v -5.3384006 61.06420169 25.47000031
v -5.36970064 55.65119803 25.23609908
v -5.35510105 53.27709815 25.32290075
v -5.37980031 55.32319914 25.41140058
v -5.21600031 49.90459954 25.11129972
v -5.40040044 53.54849939 25.56060099
v -5.29330066 53.27019914 25.42309963
v -5.37840038 54.98740088 25.55610106
v -5.39160003 53.67800003 25.66209913
v -5.36549894 53.57479994 25.64600082
v -5.37030089 54.75770136 25.64550125
v -5.36570029 53.77520149 25.74379873
v -5.38509993 53.92269804 25.75250036
v -5.39319942 54.1553 25.75429919
v -5.35939963 54.4686993 25.73909935
v -5.47249994 49.47420214 25.84769974
v -5.22340078 47.90140076 26.1876997
v -5.29939997 47.05410005 26.84470043
v -5.32090047 46.77859967 27.10070049
v -5.32149881 46.20950043 27.71160023
v -5.28790037 60.79810006 27.69550003
v -5.3410998 45.68940082 28.52209994
v -5.30949964 60.35480123 29.60350132
v -5.28779969 60.2379019 30.37760082
v -5.34230029 44.74570024 30.2580004
v -5.40840115 44.42240072 31.26310058
v -5.34320065 44.1463001 31.22069983
v -5.16879952 60.20780235 31.38030002
v -5.39790069 43.15959852 32.84580027
v -5.31950053 43.20309718 32.11259902
v -5.4278008 43.15790037 33.42269888
v -5.37500026 41.90170085 35.27900135
v -5.4438991 43.23369821 33.90700043
v -5.33870073 42.72539832 33.00049974
v -5.28960043 59.47120098 34.06990196
v -5.45019976 43.9027 34.37169908
v -5.43119901 43.55260227 34.57230198
v -5.43749967 43.27769834 34.39479706
v -5.40679987 42.25010042 35.35220067
v -5.40290019 44.03369745 35.00030221
v -5.41430102 43.20890207 34.99399965
v -5.31869894 59.03409833 35.17509844
v -5.40819981 42.51690107 35.5968037
v -5.38800047 43.72489875 35.12490212
v -5.38860072 42.88909764 35.68519906
v -5.38240073 42.01409835 35.63059969
v -5.35510105 43.48949692 35.60309866
v -5.33360055 44.77410163 36.18430155
v -5.3806 42.20629784 35.90730056
v -5.37259929 43.17380302 35.64770283
v -5.37259929 43.17419812 35.64739891
v -5.28019978 44.55079964 36.48249721
v -5.28090069 58.81390013 35.72660067
v -5.36649998 42.55910047 36.11700209
v -5.3429993 43.17639774 36.02609939
v -5.2456003 58.4757009 36.37519798
v -5.38649986 45.78309959 36.82040012
v -5.13529985 57.62820264 37.85760192
v -5.33729889 45.74629858 37.25249947
v -5.31380012 46.61729752 38.17750133
v -5.29399968 47.72499755 38.97479948
v -5.24209951 57.16780066 38.29900125
v -5.33620098 56.30599913 39.0920977
v -5.31240018 48.33680145 39.22429943
v -5.33020044 55.89730167 39.44219923
v -5.36710022 49.86690197 39.9494012
v -5.17859906 41.17169836 39.40120032
v -5.35440013 41.89370014 39.48240035
v -5.32290064 42.07979842 39.4894969
v -5.32820026 42.27369987 39.55630248
v -5.26870017 42.58309881 39.69909966
v -5.24660134 40.90939954 39.8232019
v -5.33680122 40.97579863 40.05790092
v -5.33720012 43.20530061 40.1999003
v -5.34320065 43.08070069 40.08140159
v -5.33139903 43.28010311 40.28350131
v -5.28390001 40.77570099 40.77310247
v -5.32529972 43.40240083 40.44620149
v -5.2172008 52.17730006 41.22259749
v -5.36589973 43.47530002 40.54449707
v -5.16039991 52.4821022 41.40190314
v -5.36820003 43.585099 40.6487001
v -5.37530038 43.73799774 40.81260077
v -5.18399936 40.5504995 41.06140171
v -5.38630042 43.96180119 41.14350211
v -5.35559872 61.95250132 41.03390068
v -5.38029988 62.92670035 41.04329943
v -5.39589861 63.13840016 41.13420213
v -5.36789991 44.07470016 41.26570105
v -5.32710045 61.52050074 41.11769924
v -5.27289998 63.41839856 41.06919728
v -5.36339999 44.34159958 41.5068014
v -5.30949964 60.92670034 41.30929849
v -5.30680044 63.51409942 41.29279939
v -5.29669887 63.5483019 41.44290206
v -5.35920018 44.53000007 41.70270113
v -5.37379978 44.70979959 41.83700372
v -5.34260041 63.33460001 41.77050205
v -5.36660065 59.92050225 41.70060028
v -5.36339999 44.85480019 41.95640279
v -5.34409912 44.99550031 42.07440383
v -5.36290042 59.33000319 41.98510051
v -5.37620075 58.90410002 42.17570062
v -5.35160026 45.48800012 42.30720334
v -5.37530038 58.42750286 42.41280061
v -5.35750012 46.74459853 42.97119804
v -5.36859893 57.91789991 42.69350183
v -5.37289941 57.43009948 42.93470095
v -5.37700044 56.97539982 43.10120015
v -5.32079979 47.15039734 43.24520161
v -5.07269977 40.08010233 43.27329908
v -5.37120125 56.55820018 43.23899782
v -5.35709933 48.06299923 43.48749864
v -5.3415006 55.84149802 43.46879992
v -5.37110058 48.57020121 43.64889957
v -5.35549995 55.48820152 43.52330051
v -5.36320054 54.59809737 43.62090086
v -5.35349977 48.88890013 43.7580983
v -5.35270008 54.05489978 43.67309926
v -5.36929985 53.10319848 43.83200043
v -5.36940052 49.44339977 43.85259866
v -5.28179916 61.51319904 43.98420015
v -5.35850116 50.0413031 43.95550244
v -5.35969975 51.73979851 44.01820129
v -5.35239995 50.5373018 44.00719936
v -5.36169993 51.06269723 44.03089758
v -5.36400023 51.4299019 44.03490174
v -5.24599919 40.77519952 44.85070106
v -5.28499982 40.99399968 45.01490186
v -5.32579929 41.26839835 45.1789013
v -5.28000033 58.60990091 45.40050133
v -5.28480038 57.4070015 45.89499942
v -5.14799994 42.64379939 45.97169762
v -5.20510095 44.6833015 46.20519995
v -5.2386994 45.28650065 46.33100036
v -5.26639987 55.35459795 46.78839732
v -5.24450048 47.48320198 47.00400251
v -5.28170038 51.4345025 47.08769849
v -5.22000067 52.23569843 47.21000001
v -5.26579963 50.36940077 47.2196001
v -5.20279875 59.60260112 23.10359911
v -5.27720046 59.91090215 23.0465
v -5.27369967 60.87279999 23.1285985
v -5.26680067 61.08990199 23.24920186
v -5.22629943 58.61309968 23.53160124
v -5.18060114 58.94680089 23.37989918
v -5.27159882 58.18389897 23.70100097
v -5.26930042 57.91350066 23.8340005
v -5.26430092 57.66199863 23.98959844
v -5.26979999 57.39239811 24.19240097
v -5.2705009 57.15840191 24.36350076
v -5.15510029 50.71659985 24.33100024
v -5.22080036 50.92260115 24.33670065
v -5.27159882 51.43700225 24.34000009
v -5.2732001 51.84479934 24.39340087
v -5.1937989 52.20909777 24.51049964
v -5.27180017 56.80160273 24.59139955
v -5.24119914 61.32170236 24.49710053
v -4.97700082 49.99669893 24.4838002
v -5.27270053 52.67380022 24.74789975
v -5.26849883 56.54499862 24.78470076
v -5.27739991 56.31090365 24.9214993
v -5.27190084 53.00459899 25.07010136
v -5.2712987 55.91750101 25.16119971
v -5.20379979 53.06010252 25.27029967
v -5.26809993 55.79190195 25.25639909
v -5.11150096 49.51259873 25.21019933
v -5.27399979 55.39920213 25.48440045
v -5.25460015 53.28659947 25.54530047
v -5.27190084 53.37920033 25.65270038
v -5.28350112 55.03689818 25.64389997
v -5.26019989 53.41379791 25.75939936
v -5.33819926 53.61679799 25.7301014
v -5.26949987 54.8288986 25.74789976
v -5.27500083 53.52730092 25.85279991
v -5.32770069 53.8446018 25.84149976
v -5.33489982 54.01869901 25.84620103
v -5.31950053 54.22019849 25.85049961
v -5.27890051 54.48580244 25.85250169
v -5.27020078 53.61180229 25.94730028
v -5.28910086 53.83190171 25.94639991
v -5.28839994 54.01959938 25.94799929
v -5.2708998 54.22659982 25.9476004
v -5.17159939 61.3157987 25.41570106
v -5.23129892 47.31219716 26.56430123
v -5.20540108 46.38469936 27.27720058
v -5.19660067 45.60070154 28.2737017
v -5.01230122 44.875501 28.83200035
v -5.23449959 44.52070009 30.11730028
v -5.29490004 44.36850037 30.62579962
v -5.22149938 44.17409745 30.4920004
v -5.25520039 42.87379903 32.13750152
v -5.12939999 59.99810082 32.61320211
v -5.2547996 42.40540014 32.95020086
v -5.32970087 42.18640243 34.11449853
v -5.22700034 41.90779826 33.88700244
v -5.14050069 59.73370115 33.65780059
v -5.33429957 41.73149762 35.10800033
v -5.17589987 59.34280205 34.7886024
v -5.26490116 41.59890079 34.75299808
v -5.27860039 41.52089952 35.25749896
v -5.30880062 41.62809998 35.60689767
v -5.26549951 44.24459947 36.43750174
v -5.20369912 41.33689829 35.60469804
v -5.35179971 41.84109905 35.71799971
v -5.25190095 43.98030237 36.56790274
v -5.37250051 43.17419812 35.64770283
v -5.36699955 43.26579984 35.64580333
v -5.35799969 42.02709856 35.9919007
v -5.30540051 41.75610001 36.07770134
v -5.24989888 43.4707982 36.82780059
v -5.29729912 42.00219985 36.5204987
v -5.24379957 43.05659977 37.03360054
v -5.32310009 42.23249961 36.45859764
v -5.2617005 41.75870233 36.43179942
v -5.22099981 41.82929933 36.75599931
v -5.25539984 42.13460293 36.86199927
v -5.25770014 42.33580228 36.94560028
v -5.22999966 42.61379861 37.20199924
v -5.27539973 45.42399821 37.67630179
v -5.27569985 46.0768998 38.21600049
v -5.20659966 56.58089926 39.18059943
v -5.27259986 47.67419719 39.14739988
v -5.27259986 47.67450111 39.1477
v -5.20330022 47.66689929 39.80199963
v -5.18519984 41.75490332 39.33350197
v -5.25309954 41.595003 39.38579913
v -5.17529962 41.00750136 39.50640249
v -5.27640077 42.46810279 39.6295018
v -5.20319955 40.92820084 39.65829829
v -5.27759935 42.7853011 39.84339744
v -5.26840005 42.92620257 39.9494012
v -5.17690091 54.61500296 40.63350026
v -5.13140017 40.68970281 39.9804999
v -5.26259896 49.70550104 40.78060171
v -5.18160028 48.79970318 40.97219717
v -5.250199 43.47670186 40.60039949
v -5.26909907 51.05659982 41.06110159
v -4.96890133 52.70729989 42.04479815
v -5.26250019 43.72650193 40.89429847
v -5.21869951 51.55720291 41.30440156
v -5.27259986 43.87419983 41.14739989
v -5.23750081 61.94640011 41.00380113
v -5.27520028 62.42339996 40.95180028
v -5.25910008 62.65079727 40.92530219
v -5.23819983 62.82759938 40.89950312
v -5.23779903 63.03399958 40.90430127
v -5.30019966 63.15579962 40.99360079
v -5.29190073 43.96969933 41.25719887
v -5.21370001 61.45660139 41.13099957
v -5.27940008 63.48219913 41.14619941
v -5.25290009 43.98960235 41.32960039
v -5.25520039 44.18550208 41.51169832
v -5.1754003 61.09430124 41.26530216
v -5.20999978 40.48059772 41.49269947
v -5.2659003 63.56149966 41.59550068
v -5.25989977 44.54909769 41.90910132
v -5.21559952 59.9648025 41.75179953
v -5.25819971 44.6787009 42.04030012
v -5.24709901 59.27249758 42.09420047
v -5.26329988 44.86019859 42.17579939
v -5.25800026 45.28760236 42.4117027
v -5.26990066 58.21979961 42.63029771
v -5.02880031 40.10030167 42.37810046
v -5.27630009 45.99350014 42.73780208
v -5.18519984 63.10400013 42.44220114
v -5.26939919 57.50930123 43.01520197
v -5.26700012 46.66170034 43.14119992
v -5.27029956 57.12770211 43.16809691
v -5.27970021 56.70910064 43.3039001
v -5.25879995 47.98170043 43.63259801
v -5.21269897 62.36000208 43.39689986
v -5.07420038 40.09059899 43.50090155
v -5.24420036 62.05179983 43.62539889
v -5.25840106 48.51190161 43.79100152
v -5.22960077 54.04740053 43.79730028
v -5.25449948 54.67130049 43.73509909
v -5.1661991 40.2182989 43.76860256
v -5.25120004 48.79299793 43.87060217
v -5.27150004 53.09980217 43.91579899
v -5.17790005 40.30689941 44.083001
v -5.22239974 49.28710092 43.98949977
v -5.26220007 49.97959959 44.03369745
v -5.26689944 51.70289873 44.10250131
v -5.19999888 50.39630155 44.13290099
v -5.25589941 51.27419949 44.12610076
v -5.13019968 61.30989884 44.2625004
v -4.81999915 58.98340054 45.76530123
v -5.19069891 41.72000182 45.64540069
v -5.2056993 44.17739879 46.07740127
v -5.26930042 56.7361002 46.22759891
v -5.13200041 45.77280048 46.73199722
v -5.20840039 56.10639916 46.60449866
v -5.23339978 54.51750138 47.04309812
v -5.13719936 48.33209828 47.43439991
v -5.19180062 49.74219948 47.45080023
v -5.13590009 51.46819972 47.4728003
v -5.04950112 60.01419722 22.94799928
v -5.13179906 60.19180092 22.94109838
v -5.09250021 60.74369824 22.94860142
v -5.15450005 59.3123036 23.21279975
v -5.10240043 61.17330165 23.11530006
v -5.07579976 61.47969937 23.34140002
v -5.15249987 61.4723027 23.50830001
v -5.08259999 58.76430026 23.49880059
v -5.14220075 58.29520235 23.69440019
v -5.15710047 61.50270238 23.65860023
v -5.12980078 57.97390112 23.86770152
v -5.16959921 57.66920155 24.04359946
v -5.17170006 57.49800298 24.18380001
v -5.11889953 51.21060027 24.26969942
v -5.00439928 50.90980229 24.21520072
v -5.15090048 51.40680012 24.29840093
v -5.1608007 51.63369977 24.33599973
v -5.17449993 57.26760064 24.37050044
v -5.14550019 51.8300022 24.38290041
v -5.17410104 52.02320083 24.44169958
v -4.9690001 50.13970125 24.36879848
v -5.1608007 56.89149869 24.64560002
v -5.18130016 52.43609999 24.63360085
v -5.13299955 52.54560264 24.73530034
v -4.91699926 49.5667992 24.79710073
v -5.15859918 52.69800371 24.84569956
v -5.15290066 56.65300067 24.84819931
v -5.12010001 52.75299818 24.93819974
v -5.18130016 52.92100178 25.07620067
v -5.17180074 56.30870022 25.06090016
v -5.17690091 55.96830136 25.26220018
v -5.17279987 55.87410112 25.346901
v -5.19240086 55.64410148 25.45369875
v -5.15639955 53.10290216 25.55970062
v -5.1562001 53.07559868 25.45310041
v -5.16870074 55.53220165 25.57720076
v -4.98519908 49.02450197 25.29660021
v -5.17699968 53.1710032 25.67569958
v -5.19240086 53.22159841 25.7649991
v -5.20360035 54.9946 25.80070029
v -5.21859884 53.32030048 25.87079962
v -5.12899919 53.02270127 25.87260035
v -5.22780004 53.37799984 25.97089972
v -5.2264001 54.5089992 25.96049993
v -5.14580031 55.07239992 25.92429917
v -5.15600065 53.08000173 26.09080027
v -5.24679888 53.53960211 26.07190019
v -5.26080013 53.78789778 26.06929977
v -5.25120004 54.00439954 26.08789972
v -5.21190118 54.33690026 26.09980012
v -5.11019979 55.22750209 26.00299946
v -5.18009967 53.14479764 26.31080091
v -5.21309977 53.32520121 26.35489982
v -5.23430014 53.59330111 26.37879939
v -5.22590053 53.95329906 26.35740146
v -5.21180051 53.91570027 27.26349945
v -5.08770016 55.29259812 26.22200096
v -5.15249987 61.02970288 27.39349966
v -5.08789961 46.65700097 26.83699984
v -5.20099992 53.21270113 26.67980062
v -5.16249886 52.78929771 27.29910187
v -5.12619932 52.69409833 26.99410028
v -5.2053004 53.17760208 27.19060025
v -5.21389946 53.2884002 27.37059923
v -5.13060048 52.24660159 27.83989849
v -5.20610009 53.5688013 29.06260023
v -5.20889996 53.12780087 28.95240046
v -4.95089972 45.40210072 27.98079995
v -5.17490073 52.30799739 28.68390166
v -5.14870086 52.06790378 28.40830061
v -5.12839895 54.90079866 28.66790023
v -5.14360069 54.62269976 30.04219956
v -5.0322992 61.12729944 27.65259971
v -5.16519996 51.74639739 29.80019885
v -5.18960099 52.99750244 30.00650026
v -5.14589909 44.68569868 29.5422005
v -5.06929966 55.77990088 31.64170038
v -5.11080004 60.55350083 29.78650152
v -5.15920132 53.81210127 30.78420122
v -5.03030092 43.3227014 30.38040069
v -5.18349979 43.30420023 31.15740073
v -5.0886993 60.41990106 30.60090091
v -5.09880087 42.91589965 31.20120141
v -5.14520007 42.55089841 32.00019772
v -5.13639966 42.15909895 32.71400123
v -5.0235007 59.60309879 34.46160264
v -5.20279875 41.45420031 34.69179983
v -5.07969945 41.15340233 34.85040089
v -5.20020023 41.34179901 35.09319939
v -5.08920077 59.09730245 35.59120016
v -5.22790071 41.50019872 36.08420144
v -5.08029969 41.18159858 36.23370007
v -5.15779949 41.44189912 36.43940124
v -5.17159939 41.66039916 36.74829871
v -5.18139893 42.86070004 37.94499814
v -5.23090003 44.32639974 37.03880138
v -5.16470039 41.97510152 37.13060065
v -5.20859984 42.45050198 37.30080008
v -5.16959921 42.1217015 37.24409986
v -5.11990057 42.2501992 37.62659935
v -5.20780015 42.80790141 37.47719949
v -5.1332009 42.42580082 37.82630188
v -5.16820117 42.63470076 37.80870107
v -5.19860085 44.80619946 38.31999838
v -5.18270009 44.2606009 38.31449741
v -5.16249886 43.11859961 38.91040247
v -5.16649922 43.64149909 38.66329968
v -5.1676997 42.91939854 38.48619745
v -5.1424002 43.3530023 39.46049906
v -5.15719924 45.11489939 39.04859904
v -5.14449915 44.30730212 38.96050001
v -5.12259976 56.8838019 39.02830093
v -5.08309956 46.30759846 40.29690041
v -5.27249918 47.67419719 39.1477
v -5.06309967 41.23049943 39.23690075
v -5.08010024 41.8716013 39.29480145
v -5.17829894 42.06540017 39.4024008
v -5.17619999 42.17710245 39.44399996
v -5.10389914 56.4537996 39.59479785
v -5.17519895 42.38020131 39.53770253
v -5.15609943 56.13859957 39.74460039
v -5.17260043 42.4742002 39.59180043
v -5.17189951 42.55329938 39.65130052
v -5.17260043 42.67419906 39.7135017
v -5.17449993 42.70419984 39.74819806
v -5.17260043 42.77420039 39.78440262
v -5.17260043 42.82989767 39.84769792
v -5.10339957 55.50660013 40.31140123
v -5.17260043 42.87419793 39.88180163
v -5.17260043 42.93159716 39.94769925
v -5.17260043 42.97420305 39.98459903
v -5.17260043 43.03860007 40.04770058
v -5.17260043 43.07420059 40.08270085
v -5.17260043 43.13690324 40.14770191
v -5.17260043 43.17419812 40.18949861
v -5.17260043 43.2225975 40.24769944
v -5.13110005 40.60430108 40.494901
v -5.17570042 43.28770113 40.33199946
v -5.17260043 43.35940364 40.4477021
v -5.17260043 43.37420078 40.47429897
v -5.1731 43.414003 40.54830367
v -5.17669956 43.4753988 40.66389994
v -5.18489972 54.1085 40.84999822
v -5.1493011 43.64970116 40.92990279
v -5.1750014 62.2482998 40.93880007
v -5.09540075 62.66570079 40.84189873
v -5.13219986 63.30849702 40.84850141
v -5.19689889 63.39759899 40.9459992
v -5.1653994 61.84599988 41.01890219
v -5.11689935 63.688303 41.04019944
v -5.18670045 43.84080274 41.25430022
v -5.13579942 63.7350992 41.14580051
v -5.14190063 63.7823019 41.29709987
v -5.10309945 43.76350049 41.35979872
v -5.14900098 43.89110162 41.43409975
v -5.02789995 48.68360165 42.30080201
v -5.13359979 63.78480165 41.48640072
v -5.16720013 44.11510263 41.65060151
v -4.84659981 48.24229729 43.54919836
v -5.00150063 61.19850048 41.27959783
v -5.13359979 63.69970003 41.68909688
v -5.05450061 40.2907992 41.35789922
v -5.12449927 40.31180013 41.71250257
v -5.00170008 40.13919972 41.88430139
v -5.11230065 44.03300223 41.81659924
v -5.18629966 44.46189902 42.08710012
v -5.18300022 59.61570011 41.96000045
v -5.21470105 44.74169988 42.28649874
v -5.16610032 59.01319998 42.3223006
v -5.16550008 44.91669746 42.66850055
v -5.16480106 58.20780234 42.79690328
v -5.17180074 45.90640025 43.04370214
v -5.10089982 62.88769971 42.93429826
v -5.15630078 57.68669979 43.10210051
v -5.05939944 40.0764021 43.05569941
v -5.12619932 62.60500021 43.2598012
v -5.12950066 46.26229907 43.30989874
v -5.16799983 46.96810187 43.58030085
v -5.12660012 56.48519841 43.60070153
v -5.08950089 57.24459764 43.39860182
v -5.156599 47.31539973 43.725499
v -5.19290043 55.66630289 43.72019938
v -5.09119905 54.89339819 43.9375977
v -5.17720103 53.18410219 44.00949776
v -5.16059936 49.88930093 44.13679877
v -5.15920132 51.7804973 44.21410102
v -5.13140017 51.40980134 44.26340077
v -5.17780127 40.57379883 44.69850134
v -5.11700002 40.70489885 45.03129838
v -5.1328001 41.07260119 45.36410302
v -5.11090071 41.2989006 45.55400032
v -5.05769938 57.48089984 46.15189985
v -5.1029 42.39040165 45.99150186
v -5.0464999 55.50280112 47.08430217
v -5.04479984 46.68539857 47.27260009
v -5.16420082 55.04219779 47.04460252
v -5.17260043 54.97420312 47.04759994
v -5.17260043 54.97399797 47.04769872
v -5.00510019 52.50540152 47.6783989
v -5.09040126 52.58390046 47.47370066
v -4.95109917 49.52719832 48.09529841
v -5.04050126 60.46550057 22.88810029
v -5.01190042 60.66380127 22.88659968
v -5.0043005 59.78360114 23.01489984
v -4.95819952 60.9725012 22.9225991
v -4.96420006 61.55550101 23.24320132
v -4.99149974 59.11600118 23.33569961
v -4.94119895 59.56769962 23.1094002
v -5.00379903 61.71839875 23.68609936
v -5.07090094 57.71550008 24.09550153
v -5.06400004 57.94469813 23.93639901
v -5.06100072 57.51370049 24.29730112
v -4.99380004 50.74530137 24.21880029
v -4.98809963 50.57630243 24.23809926
v -5.03819906 51.96879901 24.44330086
v -5.04990001 57.37089951 24.44830036
v -5.0230999 61.59370005 24.75670016
v -5.02820007 52.14750063 24.53019941
v -5.06079937 57.07839857 24.65940182
v -4.90689959 52.21569665 24.64019973
v -5.05310068 56.73510106 24.98180098
v -5.00000002 52.68150082 25.03510108
v -5.11990057 56.25090209 25.19809949
v -4.93380038 52.64390202 25.14109915
v -5.05679902 56.27950104 25.36520083
v -5.06549875 52.89880037 25.35429957
v -5.1052003 56.03020243 25.38230017
v -5.1143996 55.68640345 25.61230171
v -5.04759971 52.85720121 25.69050052
v -5.01020036 56.46649969 25.4703992
v -5.02680014 52.66310221 26.1673997
v -4.98880054 56.56430139 25.74239879
v -4.9482993 61.60189832 25.41600118
v -4.98179897 47.60260106 26.03669857
v -5.08240054 52.69929918 26.53960007
v -4.92980002 46.97630013 26.38230017
v -5.11280022 52.72340009 26.7658007
v -4.99440028 52.09260114 27.01399949
v -5.02710026 46.29370168 27.07980024
v -5.08099871 52.24940146 27.35390068
v -4.99349992 56.50099849 26.51059843
v -5.06470096 51.83669985 27.76499911
v -5.09429904 51.54019855 28.33750036
v -5.03909943 51.10279957 28.24460128
v -4.95599989 45.00019969 28.4957994
v -5.06479973 50.01640059 29.35360057
v -5.01560066 49.68999728 29.08609901
v -5.11969922 50.7360014 29.46389912
v -5.03420061 44.70769874 29.13760028
v -5.04430027 44.45029685 29.49010089
v -5.06290022 49.91850011 29.6948998
v -5.10440061 50.49499982 29.79459911
v -5.08210042 44.17039721 29.90719985
v -5.12029946 51.0255999 30.21050138
v -5.04240077 49.8890008 30.23970057
v -5.15650022 52.47040125 30.67440035
v -5.0441996 56.70070103 30.89800056
v -5.05500018 56.50619934 31.19949946
v -5.11529996 52.39260133 31.35220065
v -5.14690013 53.22689803 31.17540044
v -4.96579944 42.83560379 30.680701
v -5.11539874 53.95190103 31.65480126
v -5.09459916 53.01470055 31.90850102
v -5.07670013 53.77190015 32.23949733
v -5.04850008 55.3786001 32.22700239
v -5.00249977 42.30519746 31.72669942
v -5.03799962 42.03480295 32.44559741
v -5.09000046 41.70809952 33.5446015
v -5.04290034 41.23690076 34.34109806
v -5.06100072 41.06110159 35.30670373
v -5.01009969 59.36099931 35.15900204
v -5.02869964 58.86640245 36.14639883
v -4.8949992 40.75039959 36.03840058
v -4.8941995 58.69260155 36.68299754
v -5.04940044 41.33730099 36.72079768
v -4.9294999 41.48089975 37.43099974
v -4.9877995 57.94420046 37.66700181
v -4.94910089 41.71859998 37.72699957
v -5.07409971 42.33520204 38.27670107
v -5.07000057 42.23460047 37.95010021
v -5.1185994 42.54339916 38.42499921
v -5.14620111 42.71039983 38.58340271
v -5.04540009 42.25149846 38.76349856
v -5.00210088 57.05840058 39.08410078
v -5.10139939 42.4466004 38.86780037
v -5.16029923 42.85880054 39.08789979
v -5.14050069 42.62730029 39.08560139
v -5.11969922 43.7504015 39.53729984
v -5.11159973 42.37799788 39.34059852
v -5.09050003 42.27410257 39.34740254
v -5.13420004 42.47519934 39.44609701
v -5.15129938 42.57289847 39.54849932
v -4.8896008 41.23200004 39.07580375
v -5.06619966 41.74890088 39.2578029
v -5.0725991 41.97420115 39.32350297
v -5.06180041 42.07429746 39.3532986
v -5.15499962 42.57849821 39.64429894
v -4.969399 56.77899862 39.55379894
v -4.78360084 40.66429883 39.09920185
v -5.06780095 42.17299952 39.35620105
v -5.11680057 42.27420134 39.44770019
v -5.1185994 42.37419887 39.44770019
v -5.16039991 42.76800041 39.65130052
v -5.01519986 44.64820245 40.55160121
v -5.14020057 42.4742002 39.54769773
v -5.15910065 42.77429917 39.74710014
v -5.15589998 42.87350271 39.7487983
v -5.14830006 42.97569986 39.84599976
v -5.13869996 43.07600132 39.94540085
v -4.70219946 40.2724006 39.39030096
v -5.1543006 42.87419793 39.84769792
v -5.13010091 43.20479914 39.9425022
v -5.14629988 42.97460195 39.94739913
v -5.03650091 44.15529995 40.37990118
v -4.9625 56.27369995 40.09140059
v -5.14500062 43.07420059 40.04770058
v -5.12869907 43.17449824 40.04729788
v -5.12040014 43.27619773 40.04639752
v -5.10530097 43.38729976 40.1370001
v -5.13850052 43.17419812 40.14770191
v -5.11579953 43.27419945 40.14770191
v -5.12050081 43.27419945 40.24769944
v -5.09989878 43.37429955 40.24820091
v -5.0836998 43.47439966 40.3475982
v -5.07590044 43.4753988 40.4472994
v -5.04430027 43.58390231 40.74199998
v -5.09739903 43.37420078 40.34769697
v -5.12599988 43.37420078 40.4477021
v -5.07170063 43.47490113 40.51209911
v -5.07340069 43.44940217 40.54619902
v -5.0725991 43.44940217 40.64770096
v -5.0725991 43.45180315 40.74769849
v -5.10300067 43.47420211 40.74769849
v -5.03390049 47.68769887 41.75760062
v -4.99580022 54.59809737 41.13600286
v -5.0725991 43.47420211 40.7983013
v -5.0725991 43.50699896 40.84769982
v -5.02479996 62.93759971 40.77040137
v -5.02710026 63.22230129 40.75820275
v -4.91120007 40.1949008 40.74019925
v -5.0725991 43.56330028 40.94770115
v -5.05950011 62.16080101 40.93780093
v -4.98249988 62.57749918 40.82709779
v -5.00689902 63.58030096 40.83229864
v -5.07269977 63.66180111 40.95089992
v -5.0725991 43.57419964 40.96749779
v -5.0725991 43.61630026 41.04769868
v -4.90069961 62.19609761 40.92859973
v -5.0725991 43.65510335 41.14770001
v -5.00850031 61.57669949 41.11970131
v -5.0725991 43.67419717 41.2099012
v -5.0725991 43.68550302 41.24770134
v -5.0725991 43.70650015 41.34769888
v -5.0725991 43.72710218 41.44770021
v -5.08729936 43.79579967 41.54430142
v -5.0725991 43.75379782 41.54769774
v -5.0725991 43.7742023 41.6192027
v -5.0725991 43.78469896 41.64770287
v -5.00979957 60.51489909 41.61539989
v -5.07269977 43.80470075 41.74789795
v -5.01179975 50.47329988 42.48799821
v -4.92409961 50.89970072 42.78839729
v -5.05919999 50.05149964 42.27740011
v -4.81719928 51.29619956 43.0779996
v -5.06549875 59.92689978 41.89550087
v -5.07239965 43.81189987 41.94910109
v -4.8876994 39.98730012 42.10040045
v -5.0722002 43.85539853 42.10910018
v -5.06729948 59.49969735 42.17029843
v -5.07280044 43.92629945 42.26699842
v -5.07330001 43.99700282 42.37819923
v -5.05980023 59.0433983 42.48180202
v -5.07330001 44.2697983 42.6077012
v -4.87770041 63.48140134 42.47470167
v -5.02019936 44.18360257 42.77299991
v -5.11340046 45.06890098 42.92250233
v -5.05700036 45.10159905 43.09240164
v -5.08709992 45.79200067 43.22320154
v -5.04729959 57.70710047 43.27690054
v -5.01549998 46.18350001 43.49990241
v -5.09390014 40.13959862 43.802201
v -5.08150018 46.97109929 43.75510088
v -5.07009935 62.20309919 43.70299746
v -5.09660124 56.05500236 43.75290125
v -5.04010047 47.33520017 43.95169963
v -5.0836998 48.1405978 44.05119949
v -5.01379993 54.26680094 44.07470016
v -4.94689937 55.499401 44.02220165
v -5.08249932 40.17060234 44.11589662
v -4.67429953 54.02429876 44.55780122
v -4.86629958 61.92459759 44.11270165
v -5.00260044 48.72460056 44.27920085
v -5.00719915 49.6320016 44.32239939
v -5.07090094 40.2820007 44.46569803
v -5.04589966 40.49380308 44.91050127
v -4.98460074 40.57860078 45.19900186
v -5.00060027 40.7565008 45.3564974
v -5.07340069 41.62870022 45.7919019
v -5.02660069 41.9859021 46.00469962
v -4.89079939 43.23979942 46.41310075
v -4.88909933 43.62799741 46.48329885
v -4.90590045 45.43569916 47.11370271
v -4.95959945 56.69540141 46.67789932
v -5.17249975 54.97420312 47.04769872
v -5.11280022 54.97090178 47.14339957
v -4.87540011 54.34880256 47.67450111
v -4.67160033 46.89070085 48.2622003
v -5.04809928 53.215501 47.51809969
v -4.99030115 53.83919961 47.56149957
v -4.84199921 50.56240185 48.47429901
v -4.97780051 52.199 47.81230259
v -4.97489997 60.3437993 22.87269911
v -4.84530055 61.56330038 23.11850073
v -4.97450107 61.72449995 23.51820023
v -4.97160053 58.77059902 23.54569936
v -4.96949967 58.50180009 23.69220057
v -4.96909888 58.13119911 23.9065008
v -4.95479941 57.96110225 24.03989922
v -4.95429984 57.75970156 24.21750102
v -4.97249899 51.12279756 24.21789992
v -4.9739996 51.2871997 24.24250041
v -4.89830054 50.28799939 24.2364011
v -4.96960035 51.44350235 24.27729934
v -4.9601997 57.60179952 24.39269995
v -4.83480009 61.87419993 24.33380011
v -4.87550078 51.63660221 24.34059843
v -4.96570066 57.41939767 24.57369997
v -4.74619959 52.08129908 24.66130133
v -4.91660036 57.38000194 24.80030139
v -5.01360048 56.70880052 25.15099937
v -4.96280012 56.90039977 25.24320133
v -4.87109963 52.56449892 25.42410067
v -4.98179897 52.74579905 25.53499946
v -4.90220022 52.53499961 25.7320009
v -4.9739996 52.39300023 26.44129879
v -4.96409938 52.1571995 26.77190001
v -4.85400028 46.37030111 26.76210046
v -5.0093 51.88060121 27.36049956
v -4.94620035 57.13079831 28.86619903
v -5.00120051 56.63460206 28.25229997
v -4.78890046 45.41080045 27.6702993
v -4.99560077 51.36620011 27.7616009
v -4.92700015 50.56230308 28.00270124
v -5.04749904 56.13660129 28.50869893
v -4.84969981 45.02819839 28.20299833
v -4.9575005 49.5760004 28.74810112
v -4.92590034 60.75030092 29.79010108
v -4.82219877 61.26540104 28.06290035
v -4.99349992 57.15160168 31.20039982
v -4.91590135 48.97269868 28.96710073
v -4.92280035 48.69839879 29.36440116
v -4.80319993 44.39720189 28.82040007
v -4.9789991 49.06120041 29.58659953
v -4.87010049 44.22560062 29.16300046
v -4.92209943 44.02049969 29.4751005
v -4.96340036 48.92920002 30.01320172
v -4.85370016 43.32469968 29.73240172
v -4.94650047 49.12799839 30.68009886
v -4.72940037 60.82680158 30.31020069
v -5.01399937 50.36450004 30.95550047
v -5.01029914 51.85090055 32.23389759
v -4.89520054 42.41780011 31.0573994
v -5.02559965 56.74369822 31.79520126
v -4.98070105 57.12500102 31.85639951
v -5.01369925 56.42559955 32.30030048
v -4.95890044 56.98220005 32.48229964
v -5.0280994 52.87820214 32.62310233
v -4.9736007 56.63910009 32.66979976
v -5.01209987 53.91850014 32.96870203
v -4.98480019 55.71580019 32.93899758
v -4.89360116 41.73500031 32.44860242
v -4.9299007 41.46220103 33.34019959
v -4.90239967 53.26890368 33.89189936
v -4.93399983 54.71380001 33.64040113
v -4.85359949 60.07669853 33.26089906
v -4.87299913 59.86459982 34.01440223
v -4.84009971 40.84249898 34.43870221
v -4.80580035 59.35269847 35.61769826
v -4.85659881 40.83760206 36.5581013
v -4.77969925 41.06660256 37.28290295
v -4.87770041 57.72430238 38.24649894
v -5.01330036 42.15340043 38.34990039
v -4.86700049 41.71760084 38.18849946
v -4.97750039 42.05679922 38.62939732
v -4.97070016 41.99939998 38.89490251
v -4.82459975 57.1403984 39.37319782
v -5.05679902 42.18009987 39.23989817
v -5.02799872 42.07400113 39.24729864
v -4.99679936 41.97570176 39.24700232
v -4.95020071 41.87929809 39.14970208
v -4.9436987 41.55849832 39.14950073
v -4.97259967 41.77420229 39.21519701
v -4.97179997 41.87410105 39.24810023
v -4.95539965 41.04959819 39.16560094
v -4.72750086 40.73140074 38.98650043
v -4.80530078 40.56880313 39.21379897
v -4.81719928 40.47239946 39.37129831
v -4.90579978 56.52930111 39.97729733
v -4.90339881 55.90720189 40.50490379
v -4.80939991 40.24799956 40.1814979
v -5.02940056 43.68320082 40.84159861
v -5.0630009 43.474601 40.64590023
v -5.0561 43.47420211 40.74769849
v -4.98350092 43.88600335 41.27889881
v -5.01510109 43.78810288 40.94220019
v -4.93690037 63.15630109 40.71139896
v -5.03980035 43.57419964 40.84769982
v -5.02389959 43.67489999 40.94719968
v -4.83269924 63.03749846 40.68690294
v -4.92859954 63.51640162 40.75129995
v -5.06339979 43.57419964 40.94770115
v -4.9436987 44.29630019 41.6146021
v -4.89520054 63.78180043 40.84929921
v -4.91479963 63.86379825 40.93280144
v -5.02960001 43.67419717 41.04769868
v -5.00920122 43.77520144 41.04699967
v -4.89169976 45.40660254 42.3602983
v -4.95970013 63.9062028 41.04499759
v -5.05050026 43.67419717 41.14770001
v -5.00230032 43.77479874 41.15090258
v -4.90459929 61.86439848 41.0395992
v -4.96850053 63.95439703 41.14970209
v -5.00510019 43.77370083 41.30400267
v -5.00099916 46.2890023 41.31940005
v -4.6069013 53.0989018 42.99730103
v -4.9882003 63.97380237 41.29899937
v -4.97679947 43.88090128 41.44720254
v -5.01009969 43.7742023 41.44770021
v -4.85270102 53.31479952 42.18519814
v -4.97070016 63.98360382 41.45169676
v -5.02440106 43.7742023 41.54769774
v -4.97270034 43.86040183 41.54769774
v -4.87279968 46.07249675 42.63910001
v -4.86440007 61.42559768 41.24739742
v -4.96069927 63.9687041 41.54750019
v -4.97200132 43.8025999 41.64770287
v -4.94760028 63.91750105 41.6817002
v -4.97259967 43.7489009 41.7477004
v -4.97219887 43.77389838 41.698602
v -5.00170008 43.7742023 41.7477004
v -4.85869966 39.98379744 41.77310058
v -5.02490063 43.7742023 41.84769793
v -4.97259967 43.71829987 41.84769793
v -4.91590135 60.43320139 41.76060183
v -5.02630057 43.7742023 41.94769926
v -4.97240022 43.70539844 41.94760048
v -4.76019894 51.68600074 43.12200352
v -5.01510109 43.7742023 42.04770059
v -4.97249899 43.70430052 42.04760181
v -5.00290057 43.77840021 42.16210017
v -4.97259967 43.72919923 42.2501992
v -5.00680025 43.83260068 42.33539959
v -4.97270034 43.75170077 42.3599032
v -4.9713004 59.44139775 42.38770055
v -5.01649912 43.90260123 42.43989895
v -4.97259967 43.77730229 42.54790099
v -5.03479895 44.08050125 42.59199989
v -4.97240022 43.79280225 42.64460098
v -4.9900998 43.91759972 42.7527018
v -4.97249899 43.80690038 42.7476985
v -4.97259967 43.87419983 42.80469884
v -4.97259967 43.95970034 42.85290068
v -4.88710105 49.23910043 43.3740982
v -4.79510044 59.16619749 42.97489827
v -4.95119984 39.98369866 42.9306968
v -4.97249899 44.17150273 42.94740104
v -4.97270034 44.41049842 43.04759992
v -4.9107005 62.99150005 43.09740114
v -4.96030037 58.17489912 43.1945988
v -4.97720027 39.97300065 43.17069923
v -4.97249899 44.57409897 43.10979731
v -4.97229954 44.67810066 43.15000222
v -4.97270034 44.99390093 43.25199804
v -4.9908995 39.96830128 43.36430056
v -4.92019993 44.89770241 43.33840271
v -4.97950057 45.69990128 43.40580094
v -4.8689 57.58280067 43.54930093
v -4.96180098 62.5567034 43.51240115
v -4.88409984 39.7998 43.57239891
v -4.87500121 46.26419857 43.76199988
v -4.95220088 39.91669933 43.92629945
v -4.96540054 46.99349825 43.95500097
v -4.90990081 56.2148039 43.91989812
v -4.79040106 57.03920039 43.82820142
v -4.97330058 47.94889978 44.19570242
v -4.84300025 54.9106001 44.23800059
v -4.97200132 40.00490094 44.23039877
v -4.6564005 50.11909922 44.79900034
v -4.59029963 52.73289762 44.88790096
v -4.76220102 61.5636005 44.45960062
v -4.94570078 40.07519781 44.53499956
v -4.90739916 40.27890071 45.04530153
v -4.98519908 40.99610054 45.59999872
v -4.96460085 41.27759955 45.83610337
v -4.95780062 41.56560247 45.9879004
v -4.94609967 41.81590022 46.09640012
v -4.58199879 58.16910183 46.41130002
v -4.9064988 42.39500225 46.30110215
v -4.94089883 42.80510154 46.29509972
v -4.71629948 44.12239673 46.97630013
v -4.86319959 44.61300083 46.86610226
v -4.77239946 56.04550104 47.26029889
v -4.71769942 55.27489853 47.66099943
v -4.66260048 47.62190003 48.48519837
v -4.85770052 53.39680114 47.88019849
v -4.6985999 49.32199862 48.72809945
v -4.74369984 51.3156011 48.7370993
v -4.78589924 51.85249993 48.52259962
v -4.87589968 60.31169766 22.85609933
v -4.83060028 60.56939968 22.81920145
v -4.88289935 60.78369802 22.84309912
v -4.85419973 60.05870262 22.91539998
v -4.7729997 61.06210084 22.85379903
v -4.79010094 59.8992012 22.97989956
v -4.65289971 61.47220013 22.93350036
v -4.77909901 59.73619709 23.05999978
v -4.87589968 59.25949737 23.29630008
v -4.87710016 59.00089878 23.46199958
v -4.75209945 61.92240176 23.35149969
v -4.87090018 58.72040271 23.64280015
v -4.76590125 62.01490005 23.65800188
v -4.86259934 58.4687981 23.81019971
v -4.87139975 58.24280261 23.94980001
v -4.85580101 58.09230105 24.09040136
v -4.83160132 50.6699974 24.14709968
v -4.7890999 50.43290121 24.13890142
v -4.85210078 50.89759987 24.16410025
v -4.87430029 51.11470187 24.19669955
v -4.8689 51.2895019 24.23159915
v -4.87249956 57.846999 24.31170127
v -4.81669971 50.00990049 24.25260007
v -4.87329925 51.42220131 24.2686015
v -4.78140121 51.7804973 24.43170058
v -4.87299913 57.7368999 24.48170125
v -4.87979936 52.03089762 24.53190136
v -4.83850032 57.75549985 24.68070097
v -4.86999981 57.53230044 24.96850064
v -4.6023007 48.81959859 24.81800098
v -4.72609903 52.34930022 25.2368
v -4.8927008 57.28190012 25.73880113
v -4.68269914 48.51299952 25.13439959
v -4.85249968 52.25830254 26.11149917
v -4.90469997 57.19900193 26.55949928
v -4.84259946 52.00409941 26.46780068
v -4.67969982 46.53860104 26.4078998
v -4.76169955 61.82339957 25.36139992
v -4.85779929 51.67920051 26.90250046
v -4.77049995 61.4658026 27.3596011
v -4.90579978 51.49730013 27.24889986
v -4.56659951 45.38970075 27.34090047
v -4.89520054 51.02050163 27.56700043
v -4.80059951 50.81609972 27.37249873
v -4.87880022 57.44090007 28.18619911
v -4.81800087 50.22100005 27.78640083
v -4.87290036 49.06380273 28.6431003
v -4.80419907 49.03880145 28.37239997
v -4.73960071 44.6319009 28.41090103
v -4.81659903 44.53609748 28.71629961
v -4.85920113 57.59069881 29.14990147
v -4.83830088 48.27170163 29.1644004
v -4.84700061 48.1643986 29.42919896
v -4.88590057 48.26570299 29.84359873
v -4.92170053 57.5051983 30.95929947
v -4.84999993 42.95320213 30.09220022
v -4.87669937 48.33789937 30.52389878
v -4.8405005 48.03650114 30.3607997
v -4.80639869 42.56209789 30.47080002
v -4.82750029 41.96969932 31.63429991
v -4.93630013 57.41799964 31.62269963
v -4.83690094 57.79609987 31.3992001
v -4.7009002 48.88550381 33.04759987
v -4.87290036 57.59579708 32.06900158
v -4.78550034 49.80609882 32.81409754
v -4.92430096 57.3398996 32.21519887
v -4.81069917 60.32600094 32.33780051
v -4.90409972 57.25479798 32.64960042
v -4.8964998 51.68880061 33.19759996
v -4.92519942 52.45280044 33.39670226
v -4.89869943 56.83590019 33.24560045
v -4.84659981 57.23109976 33.19060219
v -4.91819975 56.39390061 33.34989846
v -4.8551001 55.05310095 34.25049928
v -4.86999981 53.96960061 34.24200089
v -4.82569956 56.31959958 34.10710186
v -4.82470042 40.97890242 33.96799732
v -4.79340038 59.54830188 35.1671965
v -4.78420108 59.11719786 36.13140034
v -4.7500005 40.53869978 36.33629992
v -4.64790021 58.00990053 38.18170303
v -4.86140075 41.49060242 37.78350224
v -4.72840123 41.40990006 38.81190174
v -4.8995998 41.78039847 39.04109979
v -4.85610114 41.06860083 39.05670233
v -4.83310003 41.36529969 39.04840149
v -4.87019926 41.67489998 39.12089799
v -4.87260024 41.57419963 39.11169679
v -4.88280058 41.67419716 39.1477
v -4.8408994 40.36799888 39.70790196
v -4.77150099 56.82840094 39.91729957
v -4.83809953 63.45159811 40.68809963
v -4.59100055 54.429201 42.22109879
v -4.80220079 62.73950035 40.75569921
v -4.84310093 62.48020275 40.84149984
v -4.79710062 63.71029927 40.74179863
v -4.66940071 54.10819988 42.25159723
v -4.87060006 61.66730207 41.13259895
v -4.71590059 39.88320346 41.12099678
v -4.65330051 39.86529873 40.66350104
v -4.78350016 61.23590173 41.41230103
v -4.86440007 45.10619965 42.69200122
v -4.82720017 60.42809932 41.89300112
v -4.88900056 44.48310129 42.82759927
v -4.87270091 60.01029944 42.14199961
v -4.91690049 44.21889917 42.75840031
v -4.87799863 44.61300083 42.81810175
v -4.90810008 46.96569709 42.64090074
v -4.85320059 39.88289954 42.79939923
v -4.90560033 44.35890027 42.84880155
v -4.91630024 44.37419888 42.94770116
v -4.89339981 44.47420021 42.94770116
v -4.87249956 44.59180236 42.9536998
v -4.87260024 46.97420308 42.94760239
v -4.87260024 46.97430185 42.94770116
v -4.9133997 44.47420021 43.04769869
v -4.87260024 44.53650017 43.04769869
v -4.8248011 46.97320014 43.33560284
v -4.86719994 39.78979721 43.30080011
v -4.91580067 44.57420154 43.14770003
v -4.87260024 44.47499801 43.1477988
v -4.87260024 44.43510081 43.24770136
v -4.89910023 44.57649994 43.24479891
v -4.93839908 44.82539966 43.24980221
v -4.78610059 49.62360199 43.86399949
v -4.82470042 62.80559932 43.41829968
v -4.87260024 44.47570082 43.34760011
v -4.87249956 44.59190113 43.37009785
v -4.7312011 58.09809834 43.55149676
v -4.87249956 44.78710184 43.41339896
v -4.87249956 44.95839919 43.44800034
v -4.87260024 45.27419946 43.50380019
v -4.7680002 48.69940173 44.03889829
v -4.87260024 45.47359808 43.54050242
v -4.87209877 45.57389953 43.55929992
v -4.87339993 45.8106994 43.61389929
v -4.87209877 45.97840288 43.66379928
v -4.84060118 62.4616028 43.7251001
v -4.87919911 39.81960044 43.91010047
v -4.87949924 39.86410204 44.16180005
v -4.77280025 47.27419947 44.32269951
v -4.77829932 47.47359809 44.37110269
v -4.77820054 47.57669941 44.39749821
v -4.81140009 55.40439917 44.20339921
v -4.88239978 39.95460205 44.45690332
v -4.78040017 48.32420014 44.5359987
v -4.77409951 47.89650004 44.46929949
v -4.7757008 48.38779936 44.54999805
v -4.79979981 51.22370306 44.6741003
v -4.66189956 51.68220173 44.86109895
v -4.6609992 52.13180312 44.84510132
v -4.48130034 60.35129854 45.39840048
v -4.85520077 40.1347017 44.94120107
v -4.64960027 59.66400072 45.60450055
v -4.79630093 40.42570204 45.54579825
v -4.81409929 42.13750158 46.43760057
v -4.81389984 42.63320015 46.49829734
v -4.8013992 57.42410085 46.5023015
v -4.58639995 55.78570197 47.64549947
v -4.7753 54.8753035 47.70740054
v -4.72509989 53.87099732 48.0685002
v -4.83000004 52.86019863 48.04150064
v -4.89740017 52.13899844 48.08850198
v -4.87260024 52.47420026 48.04760185
v -4.87260024 52.47399891 48.04770062
v -4.72690062 60.41160022 22.82250089
v -4.71420053 60.85389992 22.79960046
v -4.70169989 60.17579949 22.88610011
v -4.57089999 59.81790239 23.09840017
v -4.61049896 61.92259931 23.15669977
v -4.75570091 59.22660174 23.38959995
v -4.77180111 59.00730011 23.54289949
v -4.68460055 62.08589974 23.52949848
v -4.76970026 58.86009989 23.64730007
v -4.75659938 58.75430127 23.73999971
v -4.75119908 58.62850086 23.84519998
v -4.74869934 58.51110007 23.94739904
v -4.74389929 58.4239014 24.04159928
v -4.76669904 58.22969983 24.18250075
v -4.72440087 50.11289924 24.14599986
v -4.77180111 50.94280048 24.15480027
v -4.77400074 51.12089806 24.18769969
v -4.7711002 51.32319912 24.24169882
v -4.71670028 49.62629929 24.34320076
v -4.69610015 51.50190073 24.3223005
v -4.68579913 58.47269968 24.20120137
v -4.59649961 49.22829985 24.46479946
v -4.7055008 51.904402 24.55430032
v -4.58549958 51.98440155 24.75650071
v -4.79859933 57.84640255 25.73190023
v -4.65259959 52.11650071 25.57449966
v -4.4315998 48.10269888 25.03939966
v -4.8244003 57.65610256 26.52619906
v -4.69999983 52.12129886 25.7530987
v -4.72369995 51.99060153 26.06199997
v -4.71900058 58.14670287 26.61269871
v -4.70869956 51.68970097 26.4060003
v -4.7591998 51.13040318 27.05130007
v -4.70719895 51.38679834 26.70109976
v -4.70219946 49.95049917 27.57850003
v -4.76359905 57.94880106 28.12429994
v -4.56390031 44.98800107 27.70589982
v -4.56140056 44.75820278 27.90880112
v -4.63980072 48.40409711 28.18090139
v -4.62680051 44.65159877 28.13200054
v -4.73599925 48.47119902 28.46940008
v -4.79200045 48.32410137 28.82440043
v -4.70249958 60.99490016 29.65890038
v -4.74010028 48.03430151 28.86339916
v -4.7726008 47.97380229 29.14769995
v -4.7726008 47.97420118 29.14720038
v -4.7726008 47.97420118 29.14769995
v -4.75409963 44.01110094 29.00260058
v -4.74199978 43.4653998 29.30710069
v -4.79299959 47.96889777 29.30290089
v -4.81370039 47.91019927 29.68419989
v -4.74029973 47.65289994 29.58140059
v -4.84240001 48.00009903 29.94070142
v -4.74989982 42.98620033 29.73390043
v -4.76199967 47.64880081 30.03270013
v -4.71190023 42.68410308 29.981801
v -4.78550034 47.76829866 30.36860097
v -4.80259968 57.82989966 29.53190139
v -4.68340006 58.1856997 29.50020055
v -4.71950015 42.16790125 30.83580127
v -4.62830112 47.44550061 32.01850135
v -4.67649916 47.83969725 32.14339759
v -4.75949992 48.46020089 32.01010174
v -4.80709961 57.81099958 31.9507992
v -4.64010085 41.55370017 31.84909971
v -4.7867996 57.73450273 32.52019856
v -4.73479876 57.91329931 32.31600179
v -4.81129942 57.5332008 32.88580005
v -4.74789964 41.2447989 33.10159899
v -4.68979949 49.89659882 33.69860195
v -4.75620048 57.35530078 33.60839827
v -4.71209968 51.12290013 34.28850077
v -4.82720017 56.84149993 33.77640187
v -4.74610081 56.96239961 34.18909968
v -4.78240035 52.12210045 34.37740139
v -4.69160022 55.28930058 35.31919867
v -4.72949914 56.51649845 34.62179928
v -4.77879889 52.92350153 34.77769924
v -4.65449909 59.80419937 34.75370089
v -4.75549956 54.09590249 35.10959971
v -4.71280059 53.45130173 35.40400017
v -4.62439954 54.05469843 36.02419988
v -4.45870004 39.98590209 35.65209829
v -4.64519912 40.28320118 35.83900196
v -4.6330005 40.28309861 36.16870281
v -4.5444 40.26789877 36.6301989
v -4.63739975 40.86100016 37.50640248
v -4.76900124 41.23010053 37.72150241
v -4.78199955 41.41690163 38.12219915
v -4.79930024 41.58639825 38.44109941
v -4.63660006 57.34489909 39.42220124
v -4.72520056 41.37390064 38.946702
v -4.80489998 41.57410085 38.94779992
v -4.72040051 41.17310019 38.94810004
v -4.73919991 41.0603 38.953601
v -4.7726008 41.37420077 39.00799902
v -4.77099952 41.47530001 38.99629807
v -4.78869911 41.4742021 39.04769867
v -4.81689916 41.57419963 39.04769867
v -4.62039918 40.74759972 38.860001
v -4.66580115 40.1393023 39.61160087
v -4.70129909 40.1132031 40.07059721
v -4.71939947 56.55919932 40.31660208
v -4.73710096 56.20679939 40.60629935
v -4.72279959 62.99910187 40.67800186
v -4.7664996 63.33550038 40.65149997
v -4.69420064 63.61180235 40.6624981
v -4.53279972 64.03919853 40.73400306
v -4.75499999 62.10889894 40.99409846
v -4.69969971 62.49990061 40.84890031
v -4.66239913 64.17249817 40.95420126
v -4.72320038 62.01350201 41.04779746
v -4.70359939 64.19130327 41.04530151
v -4.72929969 61.79600111 41.14640075
v -4.70690073 64.2380007 41.14770001
v -4.72649982 61.63020094 41.23669941
v -4.68470122 64.29550251 41.30130157
v -4.64189968 64.32209558 41.46120189
v -4.5743001 64.35780627 41.5536014
v -4.77510055 39.87600054 41.63850166
v -4.64109999 61.39730265 41.47710074
v -4.61070031 64.25929795 41.66250001
v -4.80580035 39.86799983 42.18979874
v -4.59290005 63.69200324 42.60590047
v -4.74089997 63.97919697 41.90480084
v -4.60990062 60.29539991 42.50790122
v -4.59460011 60.8876997 41.97830028
v -4.7610993 39.77700215 42.42080132
v -4.7726008 63.47420222 42.64749962
v -4.7726008 63.47400087 42.64770097
v -4.78080097 39.76729948 42.85760005
v -4.62900014 52.09339893 43.38090223
v -4.768401 63.34420011 42.83750329
v -4.80109908 45.26950008 43.34979974
v -4.79060051 45.4880989 43.34769889
v -4.87249956 46.97420308 42.94770116
v -4.76000139 39.68760005 43.19949952
v -4.86009959 44.53699784 43.24840037
v -4.8335996 46.28850084 43.04630066
v -4.77770097 45.57690075 43.43900048
v -4.81329959 45.07450072 43.35039998
v -4.66609937 59.13349941 43.20679742
v -4.76929947 39.68200031 43.43500013
v -4.73760053 46.07049847 43.7489009
v -4.74890068 45.9089 43.65459808
v -4.78739985 46.47149913 43.44910205
v -4.63059952 58.56520177 43.52010174
v -4.83489886 45.13130351 43.44709997
v -4.80819942 45.27780092 43.44789777
v -4.77250013 45.36700167 43.54759897
v -4.7726008 45.37420079 43.54399751
v -4.82989937 45.47420212 43.54769775
v -4.73140055 46.4720006 43.84920235
v -4.74010028 46.2798011 43.74719894
v -4.69190034 62.67440052 43.68280193
v -4.76460009 39.69160041 43.70880235
v -4.7726008 45.17210107 43.64770288
v -4.7726008 45.20180173 43.63029961
v -4.77269958 45.17419813 43.64770288
v -4.78890046 45.37440214 43.64770288
v -4.80479931 45.57460234 43.64780165
v -4.82119964 45.75420052 43.6483981
v -4.84700061 45.87419984 43.64770288
v -4.73509888 46.57580094 43.84569966
v -4.67860001 50.19150074 44.14070036
v -4.7726008 45.17419813 43.6479992
v -4.77269958 45.5528986 43.7043993
v -4.7726008 45.67419718 43.73560056
v -4.7726008 45.7001976 43.74770041
v -4.7726008 45.74400018 43.75730051
v -4.81629891 45.97330081 43.7480993
v -4.82849943 46.0741987 43.74770041
v -4.73039951 49.11230089 44.20119958
v -4.7726008 45.87419984 43.78979723
v -4.7726008 45.97420117 43.81680059
v -4.77239946 46.06829884 43.84820321
v -4.71859978 46.9956029 44.05429948
v -4.71230102 47.30790048 44.16249907
v -4.77900024 39.75630134 44.09540096
v -4.7726008 46.17420003 43.88569943
v -4.7726008 46.27420136 43.92430117
v -4.77229878 46.3319995 43.94800319
v -4.69799965 47.82839899 44.32839802
v -4.74109942 56.78239873 43.97700103
v -4.58990073 62.34199858 44.04950133
v -4.7726008 46.47420022 44.00830107
v -4.7726008 46.56539925 44.04760183
v -4.77310037 46.77480066 44.13959864
v -4.76270059 56.25449975 44.08819804
v -4.77250013 46.79539889 44.14849972
v -4.7726008 46.97420308 44.21989831
v -4.7726008 47.04859908 44.24769946
v -4.7726008 47.17419814 44.29130069
v -4.78980082 39.85640145 44.43660142
v -4.7726008 47.07420061 44.25709821
v -4.77239946 47.36159948 44.34779957
v -4.67200113 55.02249993 44.45790246
v -4.7726008 47.67419719 44.42349863
v -4.7726008 47.77409975 44.44520237
v -4.67259947 48.54779845 44.70780132
v -4.77140032 39.97520028 44.78229989
v -4.77140032 40.11370077 45.09710103
v -4.77879889 40.27490035 45.36710044
v -4.75549956 40.73420061 45.97850165
v -4.68839956 40.88180353 46.257197
v -4.68850023 41.26229714 46.48339763
v -4.69890002 41.5113982 46.56719998
v -4.56609994 41.81379937 46.94909922
v -4.7917991 43.33280297 46.60860159
v -4.63569969 45.08010046 47.530701
v -4.32969897 46.80950081 49.03290159
v -4.87249956 52.47420026 48.04770062
v -4.64140011 53.45320124 48.35739968
v -4.67810044 52.47880086 48.65629816
v -4.57229992 48.59280152 48.91770042
v -4.65900092 50.06060207 48.91410276
v -4.64239925 60.75080239 22.78630013
v -4.55749898 61.19979974 22.80839897
v -4.59360097 60.11579793 22.93040037
v -4.62639972 59.90730069 23.02070092
v -4.5701003 61.84010002 23.06559952
v -4.61309939 62.0150976 23.24909928
v -4.65560081 59.22499856 23.48940184
v -4.64960027 59.06510205 23.63780065
v -4.64499967 58.95390123 23.74400006
v -4.64329961 58.85820038 23.84219876
v -4.62540058 58.80989977 23.94519941
v -4.54069976 62.26169891 23.67440031
v -4.62770088 58.73469838 24.04800061
v -4.67130021 50.44479971 24.0891002
v -4.61690029 50.18930112 24.07819894
v -4.65210002 50.61360111 24.09020001
v -4.6463996 50.79280039 24.11230075
v -4.59300073 50.96089897 24.14530085
v -4.61369963 62.12430013 24.28590029
v -4.6141992 49.59189926 24.24640009
v -4.58560025 49.75059909 24.15570064
v -4.67259947 51.28090094 24.23899962
v -4.55529935 51.5822004 24.42770023
v -4.68189945 58.43269991 25.18000101
v -4.36389955 51.71769967 24.7784001
v -4.38570017 51.8131004 24.95220099
v -4.30740068 47.5467974 25.2674998
v -4.581201 50.99290182 26.68300128
v -4.63110099 50.39970167 27.1585993
v -4.60609971 50.75520159 26.89880022
v -4.54710109 58.75740126 26.62639984
v -4.6536994 58.32989871 28.00580124
v -4.59789955 44.44990175 28.26250032
v -4.66030018 48.01260157 28.54000087
v -4.55610094 58.61259821 28.1494
v -4.61959949 44.15860129 28.56030088
v -4.50920027 61.53419996 28.15650035
v -4.65530068 47.73239802 28.83809966
v -4.69190034 47.67450111 29.12389915
v -4.60519935 43.35020243 29.04370016
v -4.62250003 43.05840051 29.31329878
v -4.62000029 47.40090024 29.24460129
v -4.55449966 42.64090074 29.59040044
v -4.65509934 47.32430081 29.89880024
v -4.68410098 42.38159934 30.34350091
v -4.57089999 42.41900059 29.93890069
v -4.7123998 58.09829969 31.31660013
v -4.56480068 47.0773006 31.83590005
v -4.61929937 41.76509986 31.30409949
v -4.43030054 61.16370155 29.92110043
v -4.70260025 58.06740234 31.86700064
v -4.61079909 58.29190101 31.36380092
v -4.62079998 58.12649973 32.34710048
v -4.67080064 48.5292023 33.08380063
v -4.53219948 47.66749954 33.69340111
v -4.67649916 57.92430125 32.73610007
v -4.68639938 57.74890097 33.20029726
v -4.66740053 49.29240054 33.58379968
v -4.67259947 48.77420043 33.24760253
v -4.67259947 48.7742992 33.2477013
v -4.53189935 60.40579913 32.87450179
v -4.5233003 60.1941981 33.74259828
v -4.65690007 57.47330182 33.94340254
v -4.69239991 57.21519711 34.17940081
v -4.54640017 40.62350127 33.73020212
v -4.48009986 60.0396012 34.39220234
v -4.60970117 57.02180092 34.82740168
v -4.60639983 56.61920088 35.20319971
v -4.6206993 52.65079722 35.85319886
v -4.51359952 51.82260173 36.17100121
v -4.59610072 59.61399815 35.39910324
v -4.58009929 56.05170102 35.66000023
v -4.54020019 59.4292979 35.91880016
v -4.53529947 59.04760001 36.66290078
v -4.61389908 40.68159952 37.17249993
v -4.58569903 40.84199751 37.85599874
v -4.67920025 41.12300265 38.12089988
v -4.62629904 41.0273018 38.42249946
v -4.62909891 41.10550062 38.73059914
v -4.62629904 41.09379967 38.84769981
v -4.68470122 41.27419944 38.84769981
v -4.61399975 40.86599965 38.84709957
v -4.67259947 41.07420058 38.9029982
v -4.67259947 41.17419811 38.89079958
v -4.70029995 41.27419944 38.94770114
v -4.68579913 40.47100143 39.04820014
v -4.61049896 40.49639781 38.89850017
v -4.68750109 40.3660006 39.16180193
v -4.61109921 57.03640052 39.94469803
v -4.62439954 56.79600299 40.22900071
v -4.58680074 39.8723003 40.28099776
v -4.64060042 63.45489945 40.62399894
v -4.60700008 63.29510171 40.61909822
v -4.59360097 62.94470006 40.68890122
v -4.45170036 63.92939955 40.65259788
v -4.59059975 64.1536019 40.85170018
v -4.60379941 39.76960168 40.69800365
v -4.66129932 39.68290068 41.33330063
v -4.58209947 61.70220357 41.33300051
v -4.67819921 39.66180098 41.70099917
v -4.60510057 61.15450035 41.72060206
v -4.68430042 39.66869998 42.20840249
v -4.44010009 53.13479864 43.43119732
v -4.6820989 39.66499975 42.69430342
v -4.77250013 63.47420222 42.64770097
v -4.63649939 59.79259719 42.8674015
v -4.68869968 39.65829829 42.94599921
v -4.61479944 63.2955006 43.10390124
v -4.67240003 39.61539988 43.2463983
v -4.53979939 63.01919863 43.48949692
v -4.67259947 39.61290013 43.45959871
v -4.67039985 51.27940034 43.63259801
v -4.74869934 45.77360207 43.64860324
v -4.67369929 39.63719859 43.77060084
v -4.77159977 45.18270031 43.64770288
v -4.75039939 45.56119944 43.64810177
v -4.75960059 45.77420231 43.74770041
v -4.73670016 45.94919989 43.74860077
v -4.73820077 46.17420003 43.74770041
v -4.74360106 46.17420003 43.84769794
v -4.72840123 46.27420136 43.84769794
v -4.7285 46.37419889 43.84769794
v -4.72679994 46.77170067 43.94959877
v -4.75280037 46.37419889 43.94769927
v -4.7288989 46.47420022 43.94769927
v -4.71920003 46.57420155 43.94769927
v -4.72270081 46.67419909 43.94769927
v -4.71500022 46.87340016 44.0480995
v -4.66779943 39.69440028 44.13000234
v -4.76619947 46.57420155 44.0477006
v -4.7285 46.67419909 44.0477006
v -4.71519967 46.77420042 44.0477006
v -4.72579891 46.88200111 44.1481996
v -4.70619981 47.07420061 44.14770193
v -4.7077992 47.17419814 44.14770193
v -4.70139977 47.47680065 44.2482997
v -4.59559925 56.57300112 44.25159725
v -4.74469898 47.07420061 44.24769946
v -4.71330016 47.17419814 44.24769946
v -4.70559957 47.27419947 44.24769946
v -4.70159921 47.3742008 44.24769946
v -4.60349929 49.46729934 44.6603023
v -4.68779931 39.78789771 44.44220116
v -4.67259947 46.93970047 44.34769699
v -4.67259947 46.97420308 44.30650053
v -4.68160123 46.97420308 44.34769699
v -4.67259947 47.07420061 44.32480036
v -4.67240003 47.08410083 44.36000198
v -4.67200113 47.17259876 44.34569871
v -4.67459965 47.17419814 44.34769699
v -4.67259947 47.19540041 44.34769699
v -4.74550057 47.3742008 44.34769699
v -4.70600037 47.47420213 44.34769699
v -4.69840045 47.59659862 44.3473019
v -4.65390075 48.17070116 44.54890014
v -4.66729986 47.68040097 44.44020288
v -4.65399952 48.42390135 44.56220047
v -4.67309904 55.5205007 44.38349886
v -4.67259947 46.97420308 44.3606972
v -4.67259947 47.17419814 44.35509746
v -4.67259947 47.22390058 44.44770212
v -4.68340006 47.27419947 44.44770212
v -4.67259947 47.27419947 44.37039987
v -4.67259947 47.3742008 44.37689998
v -4.69250059 47.3742008 44.44770212
v -4.6728996 47.47409956 44.39070178
v -4.6939993 47.47420213 44.44770212
v -4.69670039 47.57419966 44.44770212
v -4.70400019 47.67419719 44.44770212
v -4.74610081 47.77420232 44.44770212
v -4.64889935 47.94240347 44.5483037
v -4.60870013 49.35739779 44.65010196
v -4.67259947 47.27419947 44.46309951
v -4.67259947 47.3742008 44.47799922
v -4.67259947 47.47420213 44.48809699
v -4.67259947 47.57419966 44.52650118
v -4.67259947 47.59279961 44.54850124
v -4.69199912 47.69629983 44.54499856
v -4.70979938 47.87739862 44.53889735
v -4.71939947 48.13329991 44.54779843
v -4.74079929 48.27420137 44.54769965
v -4.67259947 47.77420232 44.58640016
v -4.67259947 47.87419985 44.59640296
v -4.67259947 47.97420118 44.60960072
v -4.67259947 48.07419871 44.63199968
v -4.67259947 48.11669823 44.64799731
v -4.70719895 48.36690101 44.63660028
v -4.67259947 48.34939897 44.68209722
v -4.6725007 48.81219812 44.73179966
v -4.67259947 49.01929733 44.74769851
v -4.67309904 49.07469829 44.75030084
v -4.63180001 49.58130002 44.81689747
v -4.6674993 39.97750248 44.98689936
v -4.51809945 51.14970215 45.04550288
v -4.68329938 40.10620153 45.25230197
v -4.67539934 40.274699 45.57989816
v -4.68529956 40.44160089 45.82350206
v -4.68079964 40.62179931 46.04960012
v -4.63450111 42.01920042 46.84059951
v -4.71870046 42.61349849 46.70209901
v -4.57229992 43.52149978 47.15679867
v -4.59440066 42.22489779 46.9809995
v -4.59390109 43.77170255 47.14070227
v -4.44709976 57.25600227 47.05069993
v -4.6279991 55.0747971 47.8904976
v -4.53079954 53.30559832 48.71860192
v -4.58790055 51.93430021 49.05379994
v -4.56339884 50.8292025 49.19590189
v -4.56230093 60.41519788 22.83370037
v -4.49779944 60.70389982 22.78759939
v -4.45280017 61.52760109 22.84920033
v -4.37489958 59.89670145 23.19860095
v -4.52930083 59.30420031 23.60360007
v -4.54420055 59.15219814 23.74570012
v -4.52549992 59.118197 23.8486001
v -4.51910049 59.07739944 23.95800018
v -4.57150023 58.89759991 24.07379969
v -4.5693006 49.94630127 24.09460116
v -4.49690098 50.26190399 24.03529862
v -4.54930072 51.20169919 24.23010044
v -4.47079988 49.13140231 24.34770068
v -4.56549969 51.41630145 24.32510037
v -4.52160024 51.71060312 24.54840046
v -4.54090111 51.83929837 24.64949971
v -4.49459878 62.16669708 24.89759973
v -4.55729953 58.8846035 25.2739999
v -4.45600084 62.10500116 25.51269927
v -4.51580105 51.66569883 25.86709938
v -4.47740066 51.36279999 26.11239954
v -4.51529958 51.19870177 26.36449991
v -4.49310007 61.72209898 27.37890007
v -4.37149947 45.5298994 26.93729939
v -4.51300118 49.73280073 27.23580087
v -4.50569948 48.63790336 27.71220048
v -4.55660051 47.91840133 28.28499995
v -4.54009952 47.63709986 28.50629986
v -4.54050031 47.39680111 28.83510034
v -4.53449978 58.58029903 29.03450086
v -4.59869924 58.37449908 29.86840057
v -4.46169935 42.81810175 29.17060038
v -4.59569992 47.23440104 29.54039977
v -4.50050054 42.00420193 30.4309997
v -4.48769978 58.57800063 30.10070051
v -4.47979974 46.73149955 30.88719997
v -4.54489956 46.94530021 31.18750028
v -4.52739943 58.38890113 31.72890094
v -4.16459971 61.37749842 29.8675002
v -4.53269905 41.02109802 32.84809868
v -4.48980063 47.04940067 33.40079759
v -4.56420043 58.04219971 33.02659894
v -4.57250127 48.31409857 33.83260062
v -4.6725007 48.77420043 33.2477013
v -4.56349952 57.82949696 33.62840005
v -4.57849991 57.65090172 33.9627015
v -4.50319974 40.42490044 34.11180123
v -4.50479912 49.37240008 34.65259785
v -4.55619972 50.088502 34.69160228
v -4.5788988 57.34989859 34.52080261
v -4.2186995 39.68079983 35.34540044
v -4.47850047 50.58110058 35.49140018
v -4.5064004 56.7928992 35.51400049
v -4.49469945 54.51230054 36.68489704
v -4.46729909 53.02769696 36.97759934
v -4.23720068 40.03799791 37.37489976
v -4.43730022 40.50210392 38.09980019
v -4.50950039 40.68189965 38.4043022
v -4.51290051 40.68150075 38.64860132
v -4.5927006 40.973599 38.74789983
v -4.58039941 40.57029994 38.83549739
v -4.57270072 40.77239965 38.80420115
v -4.56450056 40.87319878 38.75550165
v -4.60809989 40.97420304 38.84769981
v -4.60010107 40.35240014 38.94400091
v -4.59800022 40.22750011 39.04880039
v -4.60260082 40.14530093 39.22899881
v -4.55910026 39.92319943 39.76570009
v -4.4718997 56.67150184 40.61520043
v -4.45889948 63.24169903 40.62189809
v -4.57530114 62.62510077 40.82120173
v -4.57949905 62.40669951 40.92520342
v -4.56260105 39.60179942 40.67750039
v -4.5766004 39.56519976 41.04350078
v -4.47030031 62.32220194 41.03290154
v -4.41709898 64.55000576 41.04019944
v -4.51940061 62.09700045 41.13460103
v -4.43800113 64.56630351 41.14499892
v -4.57250127 61.84930122 41.24379976
v -4.48589905 39.42489854 41.006601
v -4.60329984 39.55960002 41.50579846
v -4.50289961 55.97380233 41.21360143
v -4.41029875 54.75999976 42.3483998
v -4.40869937 61.66330171 41.63639701
v -4.58430099 39.5428008 41.89530332
v -4.4481008 63.8612985 42.54169721
v -4.35500037 64.14430193 42.17510038
v -4.40139957 60.94830151 42.40679817
v -4.57579881 39.57400207 42.55320061
v -4.57509979 39.57650182 42.92959888
v -4.58000051 39.56360038 43.20280086
v -4.43499992 59.43870045 43.3576029
v -4.41590039 52.08400018 44.01340314
v -4.3806 63.43420244 43.19150261
v -4.57560126 39.56179965 43.45410155
v -4.43039931 58.74070081 43.7158989
v -4.57419943 39.58250045 43.70510211
v -4.53070077 51.73339718 43.86100207
v -4.50489979 57.93870329 43.93349857
v -4.57589948 39.6386992 44.05489972
v -4.55980118 50.56600331 44.40219758
v -4.52599949 57.10409887 44.19439936
v -4.57679985 39.72219763 44.39540116
v -4.66510023 46.97440063 44.34719932
v -4.6606003 47.2897982 44.44670298
v -4.66120055 47.47420213 44.44770212
v -4.47669974 56.1940993 44.53049774
v -4.3196012 61.98320111 44.55950318
v -4.65449909 47.7151999 44.54899891
v -4.62189979 49.06740039 44.64870012
v -4.54179957 49.88539934 44.74509999
v -4.57399998 49.58770135 44.72439919
v -4.65920037 48.20980056 44.64689939
v -4.63459988 48.50389709 44.64749964
v -4.41719966 61.53500156 44.77700028
v -4.6632995 49.08050318 44.74779729
v -4.62620027 49.36090048 44.74810121
v -4.58859957 49.47420214 44.74769851
v -4.57260004 49.47629919 44.75289936
v -4.06710002 60.48239856 45.70830089
v -4.5693006 39.94230086 45.04019946
v -4.57260004 48.9170014 44.84769984
v -4.57260004 48.97420309 44.84080084
v -4.57539991 48.97420309 44.84769984
v -4.57320029 49.19880054 44.8075975
v -4.57260004 49.13550144 44.86620102
v -4.57260004 49.33270043 44.88610023
v -4.57229992 49.54470036 44.8988991
v -4.57260004 49.87419986 44.90500031
v -4.56950005 50.07569933 44.91389759
v -4.57070054 50.19310013 44.91830064
v -4.4994995 51.66980176 45.09019823
v -4.57290017 40.06280164 45.32540251
v -4.5724006 40.17279817 45.56140079
v -4.5788988 40.33079898 45.84920236
v -4.57709997 40.52349994 46.1375016
v -4.58019996 40.71120141 46.33340133
v -4.56769932 40.94229896 46.53869981
v -4.50259949 41.15750146 46.7757998
v -4.62749953 42.54989927 46.93660048
v -4.54080043 43.23660065 47.22640033
v -4.29229962 57.95769834 46.85729995
v -4.53919915 42.93669923 47.22290144
v -4.04630045 44.37879948 48.44040045
v -4.4128004 56.5588992 47.49430269
v -4.38830059 46.0554012 48.54600152
v -4.61059964 54.39479717 48.16929932
v -4.32809958 47.54140281 49.26910121
v -4.52450078 52.64950176 49.00510043
v -4.53959995 51.48420114 49.22740328
v -4.49660086 52.25519875 49.18950056
v -4.40029976 60.55410107 22.83289878
v -4.14860018 61.34529801 22.76509976
v -4.42210038 60.3526016 22.89040059
v -4.41239961 60.22079876 22.95199963
v -4.32639953 61.84949877 22.90940134
v -4.37579995 62.34349918 23.34850037
v -4.3613998 59.57820008 23.66839977
v -4.36580095 59.51839987 23.80320003
v -4.37050033 59.50590113 23.9065008
v -4.41080022 50.39519984 24.03019845
v -4.28609963 62.51620216 23.68390163
v -4.42709987 49.73849924 24.07430116
v -4.47460079 49.92520157 24.05699857
v -4.47499969 50.06720095 24.04060014
v -4.41940118 50.57610108 24.05810028
v -4.3962994 50.71060122 24.09149927
v -4.40419944 50.89339816 24.14690023
v -4.41029875 51.12780086 24.23940042
v -4.43760034 51.35179806 24.34709854
v -4.43299974 59.26700041 25.24080036
v -4.33720011 48.34289887 24.72529944
v -4.25559928 51.205502 24.36869971
v -4.4063003 51.8134993 25.24840028
v -4.30889939 51.57410091 25.37120136
v -4.24000055 51.37170107 25.46929939
v -4.1796001 45.69049873 26.55820192
v -4.4250997 50.6094032 26.59110134
v -4.46890038 50.33569975 26.83809965
v -4.35739945 59.25990006 26.7308992
v -4.36979941 45.05640224 27.35720012
v -4.37480081 48.67169935 27.4179007
v -4.52589882 48.23640123 27.98010094
v -4.41149924 48.16429982 27.7635004
v -4.47260061 44.43280241 28.02020138
v -4.47469957 44.12959965 28.26339878
v -4.46619928 47.95100063 28.02440119
v -4.44660019 47.66039919 28.21650001
v -4.43499992 43.19279807 28.79319917
v -4.42569994 47.31050281 28.54509914
v -4.48619917 47.0534998 29.23860075
v -4.41029875 47.06300113 28.86949847
v -4.43909905 58.76789792 29.12649958
v -4.36789991 42.26069966 29.65099844
v -4.32450002 46.36450002 30.1851012
v -4.42569994 46.61300084 30.38759981
v -4.34559972 58.8213006 30.03640037
v -4.38109957 46.34909884 31.48690023
v -4.40290018 41.41420054 31.37519985
v -4.44660019 46.5744029 31.8595014
v -4.48920039 58.3303014 32.33970001
v -4.41650064 46.53370031 33.30160165
v -4.33100013 46.0419983 33.14099852
v -4.49060032 58.18859834 32.9158996
v -4.41909916 58.02760012 33.74249951
v -4.43359998 47.05830175 33.99410032
v -4.42100056 57.80829849 34.2668996
v -4.37429934 47.20759903 34.53180074
v -4.42750067 47.8977993 34.55030192
v -4.46389898 57.57510008 34.58110049
v -4.48830002 57.23049952 35.07410177
v -4.38230005 59.87250176 35.1085018
v -4.4247008 56.9636001 35.62670191
v -4.46470057 56.10690063 36.16770367
v -4.43170048 56.38469941 36.10500102
v -4.37069978 39.83060237 36.08890082
v -4.32200027 39.83170029 36.51720116
v -4.38299907 52.16730106 37.21409908
v -4.43340053 53.44969855 37.19340208
v -4.30359977 40.09579984 37.16719651
v -4.29909984 40.19049775 37.72150241
v -4.37220039 58.32929847 38.08700132
v -4.31670066 58.10179857 38.57350249
v -4.48100022 40.57249957 38.64860132
v -4.50429955 40.57420152 38.74769848
v -4.49919938 40.48500078 38.7388012
v -4.51490069 40.67419905 38.74769848
v -4.53139978 40.22840047 38.85070103
v -4.44089978 40.1412018 38.68230233
v -4.4760995 40.03919839 38.80989967
v -4.4952997 40.35129843 38.75009946
v -4.47960029 39.94589852 38.92879727
v -4.51129922 39.97300065 39.12310142
v -4.45299962 57.46739816 39.53910057
v -4.47820035 39.76050305 39.73509907
v -4.39080034 57.25490055 39.99420292
v -4.53010052 39.7675996 40.24489957
v -4.43710077 56.94840026 40.35399953
v -4.40570005 39.53549911 39.82249909
v -4.37349965 63.87270313 40.61210044
v -4.4343009 56.34129953 41.00450015
v -4.46789934 62.86289978 40.74160108
v -4.38460035 63.12509983 40.66190166
v -4.46250095 39.38250159 40.73709926
v -4.51400032 39.47379939 40.69640047
v -4.37130002 62.73490355 40.84310302
v -4.47270129 62.46749886 40.94500006
v -4.36189937 64.47299984 40.8520003
v -4.39930062 64.51130145 40.94530018
v -4.21240075 62.39179979 41.24860171
v -4.45010098 64.56880326 41.24789889
v -4.24050012 62.210701 41.38040075
v -4.43220005 64.58429562 41.34809777
v -4.36270096 61.91439725 41.47300161
v -4.33510116 64.54820503 41.64600091
v -4.36230017 64.25919917 41.98870197
v -4.39050022 61.38470134 41.97000324
v -4.4718997 39.49340228 42.32570072
v -4.44970018 39.42440087 41.77730228
v -4.47090056 39.51539855 42.66110008
v -4.41730033 60.53139819 42.72359759
v -4.32490082 63.76819997 42.8270978
v -4.4669002 39.52300036 43.00570064
v -4.35659975 53.32689936 43.53179889
v -4.4204991 60.16780258 42.95169772
v -4.47480024 39.52259767 43.38550283
v -4.3403001 59.07450079 43.66469965
v -4.47699987 39.55170188 43.70580113
v -4.36169992 62.92100183 43.74200189
v -4.47329963 39.62099962 44.11360202
v -4.49130124 39.72409714 44.4846019
v -4.29500071 56.52800185 44.71149775
v -4.40249939 50.46679978 44.95989979
v -4.48100022 50.20110084 44.83590012
v -4.29830015 55.84289986 44.936099
v -4.42770012 50.31890053 44.94560032
v -4.47129945 54.07560058 44.87030015
v -4.4227994 55.06349884 44.86830187
v -4.23539995 55.52380204 45.14050091
v -4.56530025 49.12699925 44.84780242
v -4.53729965 49.64970119 44.84680328
v -4.5251998 49.875199 44.84909788
v -4.48420089 49.97420119 44.94770117
v -4.47260061 49.94489943 44.94770117
v -4.47260061 49.97420119 44.93720071
v -4.51300118 50.07419872 44.94770117
v -4.53100089 50.17420005 44.94770117
v -4.55410077 50.37870074 44.94900044
v -4.47749944 39.93339978 45.11439792
v -4.47260061 49.78139766 45.04759993
v -4.47260061 49.87419986 45.03720204
v -4.47490091 49.97399985 45.04769871
v -4.47270129 50.05640036 45.05360237
v -4.47270129 50.17420005 45.05920211
v -4.47289884 50.37229941 45.06760172
v -4.45850059 52.22780029 45.1325002
v -4.42369976 50.47230074 45.14479759
v -4.31190061 52.29070049 45.36710044
v -4.47439944 40.0530002 45.42190115
v -4.47280006 40.16469868 45.67660195
v -4.47689919 40.25960174 45.86799986
v -4.45669986 40.4239013 46.17309832
v -4.37209971 58.77010135 46.36119868
v -4.46909983 40.61690239 46.39880128
v -4.4742 40.79919787 46.57330119
v -4.46939995 41.01940366 46.74570025
v -4.46160058 41.58400107 47.0634988
v -4.40749888 41.78060362 47.29950087
v -4.50100011 42.01029934 47.17349912
v -4.37500026 42.26549781 47.63589938
v -4.4266003 42.60060085 47.55360143
v -4.10229975 44.60599925 48.37289964
v -4.44449934 55.56219863 47.98850065
v -4.26450036 54.58579997 48.781202
v -4.40740011 54.07249679 48.68270128
v -4.31009988 54.01660196 48.921602
v -4.47499969 49.72200014 49.31070036
v -4.30090057 49.03409827 49.62250028
v -4.43170048 51.67630187 49.43990088
v -4.47260061 50.07419872 49.34760014
v -4.47260061 50.0742975 49.34769892
v -4.43579961 50.97299881 49.47230264
v -3.98809962 61.9123002 22.78650148
v -4.31860016 60.1589015 23.04570031
v -4.2608989 62.18199949 23.05170084
v -4.24840016 62.31650342 23.14369956
v -4.24810004 62.40900171 23.247101
v -4.30329965 59.83599708 23.3733003
v -4.25410057 62.53170212 23.53599859
v -4.2755004 59.80660034 23.49859924
v -4.37689976 50.02909688 24.01790106
v -4.34839959 49.79370265 24.03689991
v -4.37659964 50.22960101 24.01580021
v -4.16879951 49.02130321 24.14850151
v -4.16319977 48.32469781 24.45680064
v -4.16479916 51.23449984 24.47839991
v -4.20419868 51.40670135 24.61630016
v -4.2888995 59.66150097 24.75550157
v -4.23919896 51.58229917 25.07579987
v -4.07859963 51.00359983 25.49669974
v -4.25120003 47.00040105 25.6153998
v -4.34329942 50.82930127 26.27160083
v -4.30149892 49.56920018 26.898899
v -4.21959987 45.11000246 27.10280134
v -4.16789915 61.92349968 27.67070009
v -4.26689944 44.34370043 27.74350052
v -4.3568011 47.77669827 27.9135005
v -4.31070012 44.1481996 27.94889967
v -4.30450014 47.5027023 28.03300025
v -4.37149947 47.36529972 28.32719935
v -4.28210118 43.4331994 28.3530991
v -4.28730012 59.30950373 27.56349964
v -4.29279919 47.05190042 28.51770069
v -4.31539949 42.78620147 28.90629948
v -4.31640053 59.00579951 29.07360027
v -4.35440013 42.50830011 29.28499996
v -4.1562001 45.8567016 30.42900142
v -4.23249941 41.9084023 29.90110054
v -4.32240107 41.65500076 30.62820059
v -4.28969919 46.09790072 31.02049962
v -4.37480081 58.65730116 31.279499
v -4.33700066 58.64049814 31.73990098
v -4.31679943 40.96790049 32.25410073
v -4.3314997 58.47309858 32.59339787
v -4.29720034 40.87229841 32.42670113
v -4.22679899 40.68809963 32.62440159
v -4.29739979 58.29150212 33.43920178
v -4.19130105 40.25650174 33.36040272
v -4.38729955 46.63980285 33.91310163
v -4.29869905 46.01210009 33.64860319
v -4.29330066 46.15829738 34.01100211
v -4.28870005 40.2513009 33.69720012
v -4.27139936 57.689701 34.99560283
v -4.36419967 57.41270002 35.20130021
v -4.37989908 57.16519834 35.51599877
v -4.34910051 59.71640046 35.57889897
v -4.08649967 48.46670099 36.54050049
v -4.38810114 56.63720059 36.0528976
v -4.30359977 59.46490222 36.21120233
v -4.26499993 39.67969811 35.73780015
v -4.29629997 51.26530221 37.27460211
v -4.23539995 55.3291028 37.54800164
v -4.22149937 59.15800303 36.91189926
v -4.30400057 54.55619809 37.60670013
v -4.29529893 53.89980141 37.85290255
v -4.17389968 39.92760249 37.53609934
v -4.22620065 52.76490047 38.23199812
v -4.32949952 40.21810136 38.09579983
v -4.41730033 40.37710131 38.54339914
v -4.38869949 40.27210048 38.54750207
v -4.42949895 40.39179967 38.64499985
v -4.37349965 39.91619786 38.59999679
v -4.36290041 40.07300198 38.54729693
v -4.42750067 40.27420133 38.64770095
v -4.38899961 39.80149816 38.72629866
v -4.31679943 57.74159928 39.26020008
v -4.29110103 39.36589992 39.48619936
v -4.37429934 39.37839866 40.01020055
v -4.38410078 39.28500001 40.74449973
v -4.28439958 63.81370451 40.58229721
v -4.31109902 62.98960055 40.7373006
v -4.30260063 64.3895052 40.73519975
v -4.37739933 39.31230349 41.03219872
v -4.20050035 62.77549976 40.93619775
v -4.21279964 62.55530157 41.1024994
v -4.26230074 64.74200011 41.44469899
v -4.37649897 64.57309614 41.54939969
v -4.19559963 54.97010019 42.57020118
v -4.3829003 39.4399996 42.23520071
v -4.36689887 39.48730107 42.8762
v -4.29399967 53.69220073 43.43640196
v -4.38260018 39.50210201 43.384101
v -4.37530038 39.53770253 43.73289947
v -4.26439969 52.27690249 44.32130147
v -4.29839893 62.61289835 44.06600043
v -4.37620074 39.61679791 44.15310032
v -4.38359932 39.71340293 44.49969917
v -4.32589996 50.8387988 44.98699813
v -4.37279873 50.47380135 45.03229752
v -4.33780035 54.12720253 45.1045015
v -4.34249973 39.93890074 45.22499848
v -4.46800001 50.0270986 45.04750116
v -4.457699 50.17420005 45.04769871
v -4.44559915 50.27420139 45.04769871
v -4.4177999 50.37419892 45.04769871
v -4.35990109 52.97589747 45.23120227
v -4.38819992 50.27420139 45.14770004
v -4.37260118 50.21020327 45.14770004
v -4.37260118 50.27420139 45.12070047
v -4.37260118 50.27420139 45.18330056
v -4.37260118 50.37419892 45.21080159
v -4.37260118 50.47420025 45.22549995
v -4.37260118 50.57420158 45.23419969
v -4.37269996 50.78089809 45.24739745
v -4.30719933 50.6750007 45.34840171
v -4.34120047 51.5587985 45.3308009
v -4.37730056 40.04320255 45.48559915
v -4.36430035 40.16249905 45.78810289
v -4.36789991 40.27410256 46.01459984
v -4.37360032 40.41879923 46.25199995
v -4.38240073 40.60150121 46.48249726
v -4.37799957 40.8175015 46.70640329
v -4.37640019 41.04000189 46.88679926
v -4.37309885 41.21049764 47.00450018
v -4.36979941 41.44860057 47.15679867
v -4.29569973 41.59299713 47.40570219
v -4.22760058 57.23560159 47.34429879
v -4.28039922 42.03280087 47.77240159
v -4.34499948 43.1593022 47.76050309
v -4.29550028 43.72019938 47.83129764
v -4.18849928 42.52360252 48.22029723
v -4.18029911 42.72330126 48.27890075
v -4.30669976 56.20179989 47.8537004
v -4.14399958 55.14929947 48.74520259
v -4.36329931 53.28060083 49.12539987
v -4.35209983 52.71490171 49.36069913
v -4.47249994 50.07419872 49.34769892
v -4.35750012 52.10680184 49.51620019
v -4.11469972 48.48860228 49.94940126
v -4.26650054 50.06959812 49.80010018
v -4.19329933 49.53889927 49.91840134
v -4.21729957 60.67660014 22.8638987
v -4.07299989 61.01440047 22.82340126
v -4.23619964 60.46550057 22.93240054
v -4.1673008 61.88870075 22.84480108
v -4.1952995 60.07609828 23.25819981
v -4.13659911 60.01860027 23.63330072
v -4.26859949 59.7523011 23.74109952
v -4.22670022 49.80750065 24.01190052
v -4.2778007 50.03770164 24.00450005
v -4.22919997 50.17919955 24.00729992
v -4.24420036 50.42159916 24.03610022
v -4.22269986 50.70729988 24.12080103
v -4.13850051 48.70370221 24.23460037
v -4.21320044 50.93650173 24.23189927
v -4.19979943 48.57309985 24.34990031
v -4.09120094 62.62110042 24.25469903
v -4.24280042 47.98970114 24.85570045
v -4.1749995 62.4121017 25.16969999
v -4.17240097 51.48510151 24.94569899
v -4.27259985 51.57400213 25.24769936
v -4.27259985 51.57419968 25.24740114
v -4.27259985 51.57419968 25.24769936
v -4.23890074 59.73039981 25.18799982
v -4.16860006 59.78469905 25.77499999
v -3.81010082 46.01890032 25.9104005
v -4.10770004 50.83000029 25.74869945
v -4.13790027 50.52930108 26.07029891
v -4.25219917 50.26950201 26.45620041
v -4.23309965 49.77250038 26.68630072
v -3.9029999 45.39120136 26.46989964
v -4.18029911 44.56030097 27.46739989
v -4.21389945 48.54349797 27.19189952
v -4.28779969 48.00970293 27.61790146
v -4.16840062 47.44730134 27.81999927
v -4.17249975 59.53320081 27.52599962
v -4.22129993 47.23619798 28.12229977
v -4.16169916 42.96360002 28.48419912
v -4.22059901 42.59310161 28.91959981
v -4.15910064 42.30950174 29.13190177
v -3.96420005 45.59989995 30.01219878
v -4.20419868 58.99349831 30.28200064
v -3.85880033 61.3511029 30.79980185
v -4.18360045 45.42990187 32.52389879
v -3.96809973 40.94819882 31.1904996
v -4.1396991 45.19749745 32.98640162
v -4.18249874 58.79700214 31.8222996
v -4.27259985 40.87419791 32.34769693
v -4.27259985 40.87419791 32.3474006
v -4.27259985 40.87409914 32.34769693
v -4.16569952 58.52759917 33.09800133
v -4.21099891 58.13919982 34.17050353
v -4.14289976 60.43940137 33.7148997
v -4.27640076 57.93339987 34.46580055
v -4.28820048 46.51979974 34.543099
v -4.2397992 46.8666987 35.08940038
v -4.09859951 60.15230262 34.78290008
v -4.04060003 47.19600066 36.23109775
v -4.17749924 57.60390037 35.3773995
v -4.13129949 59.93109768 35.37679926
v -4.23509983 57.31810088 35.67480117
v -4.21279964 56.97370166 36.18299848
v -4.10119994 39.4703005 36.45330182
v -4.06469905 56.37780041 37.24919813
v -4.17770059 56.18090154 37.11539701
v -4.08940021 55.32939912 38.1008981
v -3.94390004 55.53200031 38.46180021
v -4.25040034 53.38010069 38.13130157
v -4.23019911 52.21900179 38.09050021
v -4.21509994 39.96670189 37.8764982
v -4.32389978 40.07020211 38.44810099
v -4.2800991 39.95380046 38.34559991
v -4.35130014 40.17549926 38.44580258
v -4.30100125 39.97420114 38.44770209
v -4.28990054 39.87850029 38.44139953
v -4.29500071 39.69960113 38.52710139
v -4.36419967 40.1742 38.54769962
v -4.19940053 39.44879811 38.45960059
v -4.15510028 39.21090033 38.6011023
v -4.21040057 39.26290117 38.8811007
v -4.25120003 39.29719863 39.36349895
v -4.14080081 57.50660014 39.95340156
v -4.27299875 39.26980017 39.74319856
v -4.29249906 39.24179767 40.01250275
v -4.32370033 39.27399808 40.2371002
v -4.25649965 39.19690098 40.35900282
v -4.24879906 56.99640074 40.56150143
v -4.26850072 39.18920038 40.71319969
v -4.02430038 63.71390073 40.57279969
v -4.21199995 63.69549833 40.57379883
v -4.21940042 56.6451975 41.00750136
v -4.14559896 64.36510036 40.62440164
v -4.26600097 39.19729987 40.85880053
v -4.15209907 64.70850044 40.83829727
v -4.2233001 64.719396 40.94860152
v -4.27720045 39.25719886 41.15710256
v -4.23690056 64.75879933 41.04970076
v -4.1814996 56.21459876 41.48820145
v -4.22279863 64.80629455 41.15540061
v -4.2355994 64.80290583 41.25579703
v -4.23369989 64.7965007 41.34859924
v -4.26940109 39.31440055 41.64289712
v -4.03289944 55.19260059 42.63869732
v -4.1957003 61.87320079 41.81800107
v -4.1884005 61.50910371 42.27050111
v -4.13629898 64.33260364 42.14569984
v -4.2732001 39.41050029 42.30099956
v -4.28499982 61.20659997 42.40530136
v -4.26940109 39.46519843 42.83930022
v -4.2521004 61.02140205 42.61089997
v -4.13389991 63.99870108 42.69010172
v -4.19699956 60.46989982 43.04329944
v -4.28150093 39.4936986 43.38810135
v -4.08180029 53.72060213 43.87839774
v -4.16860006 59.62659947 43.57179866
v -4.08929954 63.41140079 43.46960151
v -4.27720045 39.53690094 43.74750286
v -4.28150093 39.60919989 44.12099869
v -4.00589988 57.56989924 44.71530056
v -4.253601 39.74219942 44.59730332
v -4.12649944 61.66229877 44.93410072
v -4.10920065 56.08110156 45.1724012
v -4.27190083 39.88999989 45.09099982
v -4.19239896 54.8711018 45.32759834
v -4.35459958 50.33250099 45.14800016
v -4.31989942 50.56860184 45.14469882
v -4.2732001 50.67369764 45.21640133
v -4.1884005 50.97710174 45.29059978
v -4.34449991 50.67419911 45.24770137
v -4.27259985 50.61080124 45.24770137
v -4.17779937 53.01940373 45.56589881
v -4.27259985 50.39670045 45.3476989
v -4.27259985 50.57279974 45.2675018
v -4.30149892 50.54790103 45.34680233
v -4.27259985 50.47420025 45.37920029
v -4.27259985 50.57420158 45.40129912
v -4.27259985 50.67419911 45.40740033
v -4.27250108 50.87409919 45.41989908
v -4.26119902 51.05259946 45.44850182
v -4.26340055 40.14500081 45.82170133
v -4.24909918 59.50770186 46.09899864
v -4.2793013 40.24810213 46.03680125
v -4.28979987 40.39659782 46.28739912
v -4.27270053 40.5271014 46.48320008
v -4.07999956 58.59370194 46.76529934
v -4.27419924 40.69950046 46.68550114
v -4.27100047 40.90000079 46.87990026
v -4.27059967 41.07459947 47.02740061
v -4.27729923 41.24789889 47.15230065
v -4.27449936 41.42060187 47.29150016
v -4.11350113 56.64799737 47.85990038
v -4.28340044 41.81169851 47.6193015
v -4.1273998 43.03319788 48.41669843
v -4.17430048 43.57690073 48.15660303
v -4.00439927 55.61970044 48.71130022
v -4.09120094 44.94830142 48.53770068
v -4.07469994 54.54899897 49.13999947
v -4.29429979 53.71769968 49.07680294
v -4.22679899 53.25469919 49.40390147
v -4.17680023 53.76690066 49.29150017
v -4.23430014 51.74439911 49.80130067
v -4.1792012 52.58020022 49.7191015
v -4.27490015 51.11100164 49.78730132
v -4.14179995 52.11379961 49.8921008
v -3.8850002 49.69909971 50.53150071
v -4.01960101 61.25970252 22.78370161
v -3.91660036 62.19749945 22.85460063
v -4.14909975 60.3809992 23.04439915
v -4.17240097 60.22259949 23.14109914
v -4.14029934 59.98700011 24.30570073
v -4.13189973 49.4777998 24.04060014
v -4.1676997 49.91899778 24.00310012
v -4.04519873 49.08620169 24.08430015
v -4.11609965 50.46060359 24.07539907
v -4.02659878 50.73170092 24.22620076
v -4.10539974 51.34230054 24.74839932
v -3.85990014 50.96279847 24.91430017
v -3.98400049 51.1027008 25.12119994
v -4.02379891 47.19770261 25.21430036
v -4.05160007 47.52210004 24.97139929
v -3.89690059 45.67509755 26.2490993
v -3.99790106 49.9757018 26.17219975
v -4.01479906 49.62210138 26.39319953
v -4.00719914 44.53930004 27.26190007
v -4.12909986 48.04909866 27.33259964
v -4.13900008 47.66680052 27.60339874
v -4.06300089 44.00880254 27.66790022
v -4.01780028 43.54029728 27.88130009
v -4.15690101 47.00799907 28.2591002
v -4.04669934 59.77939943 27.28200063
v -4.1346996 59.21659895 29.44690045
v -4.01879942 46.37519803 28.83019962
v -4.0503008 42.06409711 29.25049925
v -4.21630043 45.84419906 31.062
v -4.13000023 45.31119801 32.00270127
v -3.83650014 40.69679936 31.42839928
v -4.09430093 58.78590143 32.29949889
v -4.00139995 40.29430189 32.77919984
v -4.09420026 45.0013014 33.48300056
v -4.09969933 45.11190197 33.81460091
v -3.97879964 39.88140273 33.52510118
v -4.10980089 39.9168019 33.92909926
v -4.0599009 58.36320083 34.01070199
v -4.05379969 39.51559989 35.08380064
v -4.01650102 44.97240234 34.42349858
v -4.09969933 58.03480304 34.74610288
v -3.92960057 45.86050061 36.07519779
v -4.09170051 59.82009822 35.7253014
v -4.04979933 39.36130312 35.98609962
v -4.03989912 39.35520191 36.24250237
v -3.989699 56.54639666 37.25029985
v -3.98609944 59.26209969 37.0280008
v -3.9570997 39.45510067 37.1188997
v -3.83729983 39.27780089 37.25479787
v -3.97250089 39.53310193 37.45119907
v -4.11740081 39.78580065 37.65919865
v -4.14410025 39.78219919 37.86539749
v -3.86840042 50.73640029 39.49969724
v -4.10410048 54.44160097 38.48169943
v -4.16900086 39.65840087 38.15900015
v -4.22850095 39.75510086 38.33669883
v -3.99939977 58.34230248 38.59470097
v -3.85850021 51.26739926 39.72180254
v -4.05280055 52.7881998 39.03710324
v -4.09990067 53.90859992 38.68960023
v -4.07069959 53.3137016 38.93880006
v -4.16789915 39.16789934 38.91809926
v -4.06559942 57.85879872 39.41899868
v -4.18130015 39.17300141 39.41310261
v -4.18939964 39.15919961 39.64739893
v -4.19669944 39.15510047 39.84080272
v -4.2003009 39.13819868 40.04499948
v -4.19970066 39.15250195 40.27360109
v -4.11260076 57.23449987 40.41379974
v -4.17279987 39.13079821 40.62239956
v -4.01829985 63.56300027 40.60930057
v -4.0062 64.03690392 40.53419795
v -4.03280067 64.21380101 40.54790098
v -4.17659888 39.14250296 40.84580032
v -4.01739948 63.10110148 40.82989766
v -4.15359967 64.57659883 40.73260123
v -4.15239919 39.20330231 41.18289784
v -4.10739992 64.84030328 41.54800166
v -4.09180119 62.10800238 41.73569933
v -4.14730092 64.73149965 41.64979992
v -4.1772998 39.36759808 42.13110025
v -4.08380047 64.59559388 41.85589999
v -4.07999956 64.21859536 42.37710132
v -4.17320066 39.43150122 42.60049828
v -4.17570041 61.31890249 42.48139933
v -4.17480005 39.46979903 42.98699812
v -4.11290088 63.71790109 43.09960076
v -4.17659888 39.49489909 43.33709965
v -4.17640133 39.53440119 43.66260259
v -4.11790038 53.31259989 44.08670123
v -4.00239909 58.99399978 44.10260009
v -4.17869973 39.61849987 44.10699934
v -4.08029968 52.39410194 44.71410007
v -3.92390016 62.17750146 44.71750019
v -4.08879997 56.74240276 44.9310995
v -4.10029957 55.78120014 45.30889961
v -4.10529907 40.10729944 45.77430108
v -4.25980099 50.47420025 45.3476989
v -4.24310054 50.57420158 45.3476989
v -4.23410069 50.67419911 45.3476989
v -4.20509905 50.82989772 45.35639863
v -4.1727011 50.77410166 45.42970052
v -4.20039967 50.77420044 45.44770023
v -4.17260042 50.73839857 45.44770023
v -4.2375008 50.87419797 45.44770023
v -4.17260042 50.53279997 45.54769776
v -4.1727011 50.6722996 45.48420111
v -4.19269908 50.63720055 45.54679739
v -4.19869962 50.77519958 45.54650107
v -4.16089947 51.71450091 45.65489821
v -4.17350079 50.97539979 45.60820079
v -4.17260042 50.57420158 45.56779832
v -4.17260042 50.67419911 45.59289838
v -4.17260042 50.77420044 45.59920093
v -4.1185994 40.21970074 46.04999901
v -4.17010067 40.33000118 46.24799959
v -4.17830084 40.49599891 46.50140113
v -4.18790093 40.67739782 46.72159933
v -4.17510017 40.92890365 46.98329791
v -4.01220054 57.95690055 47.18909785
v -4.16659989 41.10469902 47.14309945
v -4.17609931 41.30910094 47.3154985
v -4.18410002 41.49959848 47.51039909
v -4.18519984 41.66910269 47.68740255
v -4.18870062 41.80310135 47.80539979
v -4.17910053 41.99029755 47.96689949
v -4.16650111 42.29779699 48.18620112
v -3.96159963 43.97689846 48.63420312
v -3.94439961 45.02980157 48.88690185
v -4.01270011 46.27659854 49.48959953
v -4.05590054 53.9777001 49.41480083
v -4.14500062 54.16479753 49.17919765
v -4.08890064 53.17430074 49.67020064
v -3.72600025 61.94230098 22.74180043
v -3.93429994 60.83969922 22.95399981
v -3.97620112 60.88719823 22.90560043
v -3.84549999 60.81110027 23.04389958
v -3.83000004 60.7150993 23.14450115
v -3.96159963 62.44919903 23.02779937
v -3.80830009 60.60089727 23.34779945
v -3.96970102 62.72010261 23.34510026
v -3.90060083 60.43170078 23.44169957
v -3.89869943 62.84520019 23.6802014
v -4.04100083 49.67129856 24.01449905
v -4.04860075 49.90390052 24.00849851
v -4.06080127 50.16450118 24.02800073
v -3.99489985 50.50960322 24.1424003
v -4.01470029 48.26050215 24.34040089
v -3.96269944 50.81350119 24.33390078
v -3.96510042 47.82410231 24.57249948
v -3.97250089 51.15459907 24.80100041
v -4.01340102 60.14600006 24.9349003
v -3.89320036 62.64759851 25.09770116
v -4.07260099 45.6745011 26.44770012
v -4.07260099 45.67419718 26.44790147
v -4.01629967 48.447497 26.9365016
v -3.99360059 47.78630217 27.30450026
v -3.9502007 44.16189883 27.43030067
v -4.02469928 47.04820019 27.9529988
v -3.90090095 42.57710018 28.40740024
v -3.9056991 42.30210127 28.68430055
v -3.75719961 45.69710141 29.12929945
v -4.04479984 59.22679929 30.05179966
v -3.87180054 59.38560169 30.24519964
v -3.989699 45.20449903 30.95890058
v -4.0860001 45.31479947 31.48940188
v -4.03140073 44.89789996 32.03259947
v -4.05810017 44.87939878 32.47190175
v -4.06610089 44.82650137 32.98020164
v -3.97229954 58.59130096 33.53230031
v -3.94859942 45.18570153 35.20769774
v -4.05220031 57.88620098 35.1626035
v -4.02550087 39.35660374 35.69789915
v -3.96799906 46.3549987 36.20179978
v -4.03719992 57.38460254 36.00400055
v -3.9505996 56.83020167 36.96299974
v -3.96129951 59.62539898 36.34189966
v -4.11060058 56.05440212 37.45180311
v -4.07260099 56.17420009 37.44770018
v -4.07260099 56.17430266 37.44770018
v -4.07260099 56.17420009 37.44779896
v -4.04500119 39.59410263 37.71320157
v -3.9222001 49.984903 38.74350058
v -4.10660023 39.22989917 38.2922998
v -4.0925002 39.49060241 38.01390078
v -4.02159929 39.17979784 38.0303011
v -4.03470017 39.07300388 38.25850001
v -4.07620055 39.06980131 38.58050027
v -4.08970033 39.05429755 38.92399912
v -3.88080039 51.83350108 39.70970269
v -4.08380047 39.05629963 39.43830145
v -4.09390014 39.05270197 39.63999846
v -4.08900132 39.05820293 39.86050058
v -4.0767989 39.04690088 40.09489947
v -4.07630123 39.07189836 40.25880015
v -4.0691002 39.08119834 40.45679693
v -3.90939934 57.05569949 40.8938008
v -4.04190119 39.08299907 40.79650057
v -3.90980013 64.51280586 40.571603
v -3.78020072 63.62390219 40.64960047
v -3.50390065 63.71970182 40.73070172
v -4.08470084 39.1619007 41.09920186
v -3.88349959 56.70640335 41.34600072
v -4.06970045 64.87210099 40.94889784
v -4.00449994 62.79870032 41.10889693
v -4.083299 64.90480287 41.04329943
v -4.04249954 64.96510075 41.14630198
v -3.96680047 62.64969936 41.31759932
v -4.05370092 64.96579977 41.2471011
v -4.03059914 56.3437005 41.56119942
v -4.0503008 64.95929586 41.35039997
v -4.04479984 64.93939665 41.44419752
v -4.07320123 39.30220193 41.82600178
v -3.99300034 64.68969534 41.82769994
v -3.73779997 55.31970025 42.9533009
v -4.06129894 61.66659925 42.31439866
v -4.07260099 39.39470021 42.33729909
v -4.03409993 61.38299938 42.60749985
v -4.06189918 39.47779975 42.96989878
v -3.98979968 63.97460017 42.86819929
v -3.88179953 60.66320103 43.28030066
v -4.06529929 39.53049961 43.46190091
v -3.942899 53.87099732 44.03470039
v -4.06959977 39.57830255 43.76250135
v -3.89339981 62.74750106 44.24579996
v -4.07000057 39.64580335 44.08390136
v -4.07289921 39.825903 44.75669837
v -3.96249999 58.6575025 44.30830126
v -4.07719969 51.08470109 45.50519824
v -3.98589999 40.0713988 45.61650162
v -3.87680003 61.22980052 45.40110158
v -4.13650033 50.92409796 45.44120012
v -3.929101 54.87659897 45.85049782
v -4.1650005 50.57420158 45.54769776
v -4.13939898 50.77239971 45.54669862
v -4.12490006 50.87419797 45.54769776
v -4.09609976 50.9742031 45.54769776
v -4.07260099 50.87419797 45.62519756
v -3.93560111 54.18040006 45.96110219
v -3.73009938 60.83340046 45.77640194
v -4.10139938 50.87419797 45.64770289
v -4.07260099 50.83069931 45.64770289
v -4.13420003 50.9742031 45.64770289
v -4.15529973 51.1260989 45.6469013
v -4.07260099 50.63350032 45.74770042
v -4.07269976 50.7732013 45.67879778
v -4.09650056 50.74350064 45.74660251
v -4.10160073 50.87419797 45.74770042
v -4.10390103 50.9742031 45.74770042
v -4.03379981 51.88240194 45.91260023
v -4.07260099 50.67419911 45.77579789
v -4.07260099 50.77420044 45.805301
v -4.07260099 50.87419797 45.8098978
v -4.0717994 51.07580381 45.8195017
v -4.05980023 51.22249877 45.84949868
v -4.07829951 40.32940094 46.27270075
v -4.07469994 40.45340061 46.47689752
v -4.07260099 40.57440287 46.64740087
v -4.07820073 40.70090229 46.7991979
v -4.07500007 40.90629955 47.02180087
v -4.06800039 41.15309841 47.26039767
v -4.08259998 41.31070032 47.41730056
v -4.07099971 41.54060119 47.7083009
v -4.07760049 41.70240101 47.87510022
v -4.07269976 41.87419982 48.04770062
v -4.07260099 41.8738997 48.04770062
v -4.0883004 41.95080305 48.09510086
v -4.07260099 41.87419982 48.04790197
v -4.07500007 42.1309027 48.26560042
v -4.08840107 42.3065993 48.35769981
v -4.04729959 42.5402004 48.55200015
v -4.06499917 42.7178003 48.56199915
v -3.6325997 46.32279829 50.3666009
v -3.91210043 53.610598 49.78049729
v -3.76249923 47.11729657 50.3615976
v -4.04210064 47.7037003 49.93559946
v -3.97610045 52.88740334 49.93740019
v -3.95320002 48.87689905 50.35029935
v -4.03820096 51.13090085 50.19689914
v -3.90969946 51.7644009 50.30950178
v -3.55520057 61.94050024 22.73200089
v -3.87869954 61.15549949 22.84519998
v -3.8749993 62.67190077 23.1511988
v -3.78660015 60.69089961 23.24489948
v -3.93539976 62.69730095 23.25260007
v -3.90459929 62.82400172 23.51759999
v -3.84379994 60.49400074 23.53210081
v -3.89679992 49.13809996 24.05060103
v -3.94490108 50.0812003 24.04910043
v -3.89249944 48.58029898 24.15280009
v -3.90779995 50.30899651 24.11700012
v -3.9130008 48.33220085 24.24160004
v -3.91499908 47.92480266 24.43910105
v -3.88820086 50.91659872 24.54680108
v -3.89890077 50.98590025 24.64049985
v -3.90530021 47.26720169 25.01000102
v -3.78309936 50.00800098 25.77129976
v -4.07230087 45.67419718 26.44770012
v -3.98860109 47.31750058 27.64170035
v -3.87830064 47.01079894 27.75740109
v -3.83940068 42.8390001 28.11379948
v -3.79079995 46.1800999 28.56300008
v -3.9034007 59.95539995 27.39520162
v -3.93049904 59.55699781 29.06949924
v -3.80629991 62.12760147 27.8666986
v -3.84599956 45.67190258 29.44290009
v -3.98469951 45.40840327 30.47629909
v -3.91890066 45.12310145 30.6830013
v -3.90859964 44.83039915 31.15069928
v -3.91020093 59.17400066 31.21719904
v -3.45209925 40.14609873 31.62919974
v -3.94579955 44.43529836 32.09600114
v -3.96650035 44.32189792 32.49960033
v -3.77329982 40.32979984 32.13609969
v -4.01020036 44.50299671 32.8273029
v -3.96519919 44.08869951 33.00650218
v -3.86680104 58.85350101 32.86299839
v -4.02189941 44.55089842 33.28460108
v -3.97530076 44.14840095 33.2902996
v -4.0012005 44.48519835 33.72150238
v -3.96340036 44.10970044 33.76279762
v -3.78500077 39.56399928 33.67920041
v -4.00719914 44.69869889 34.08039862
v -3.94080005 44.32249816 34.33629991
v -3.83180077 60.33160068 34.66130138
v -3.87779917 39.4867996 34.32359982
v -3.94140029 44.62600104 34.62760037
v -3.89979924 58.40570035 34.32279823
v -3.91270068 58.16739987 34.8913998
v -3.97259966 39.37420076 35.24770131
v -3.97259966 39.37420076 35.24760254
v -3.97259966 39.37409818 35.24770131
v -3.80849954 60.08460047 35.43790253
v -3.9855011 39.37240003 35.32580135
v -3.90919989 57.74899975 35.68859917
v -3.70210068 39.00760013 35.4407024
v -3.91830042 46.99470253 36.88190228
v -3.81579934 39.17499969 36.93090191
v -3.76330082 39.14260173 37.35359872
v -3.77669993 56.0284017 38.4890999
v -3.88659958 39.29300072 37.56420061
v -3.79699994 55.79360011 38.68809962
v -3.99709947 39.42520246 37.75730047
v -3.91389926 39.08639918 37.79979999
v -3.97119973 39.06400022 37.99990143
v -3.97059948 38.98509859 38.18750032
v -3.98790017 38.96369877 38.46920068
v -3.89369993 55.01890227 38.92800328
v -3.99270022 38.95719867 38.72869963
v -3.90190009 54.3594018 39.2435984
v -3.92600101 53.67229772 39.42190112
v -3.98999912 38.96009731 39.08199993
v -3.97539953 38.96860329 39.50419907
v -3.79919956 52.60290311 40.07389855
v -3.9690001 38.96200061 39.67339936
v -3.87199999 57.69670258 39.97010201
v -3.95229965 38.98260264 39.993899
v -3.96970102 38.99980076 40.14960141
v -3.9690001 39.0337981 40.33229958
v -3.78550034 57.42829875 40.50059951
v -3.92090084 63.915404 40.53979769
v -3.89270079 64.70040095 40.63930135
v -3.93929944 64.81210703 40.7442034
v -3.97070016 64.88890021 40.85510029
v -3.97119973 39.09719977 40.95050102
v -3.92900033 63.0546016 40.93720069
v -3.96820041 64.94659957 40.94710091
v -3.96910077 64.98760608 41.0438009
v -3.9598008 39.18999818 41.30179924
v -3.92670003 62.35080088 41.71670048
v -3.96230055 64.95140152 41.54589701
v -3.97160052 64.88649924 41.64120276
v -3.9778005 39.35770166 42.08980121
v -3.89740016 62.06779746 42.10160094
v -3.83620002 64.5368004 42.1615987
v -3.96409938 39.46459819 42.71149774
v -3.87230011 61.65420308 42.56069985
v -3.88659958 64.30199881 42.44410065
v -3.96839986 39.5642994 43.45570093
v -3.80860021 63.86959554 43.15520307
v -3.73299992 54.12469898 44.1808027
v -3.97040003 39.6625 43.96609787
v -3.96690115 53.46250121 44.30020177
v -3.9755002 39.85240109 44.69670061
v -3.84429951 58.35100221 44.57610105
v -3.84920023 52.4705988 45.17850241
v -3.88900055 56.93699943 45.11700024
v -3.61029951 61.60140065 45.34680233
v -3.90039948 40.01390079 45.27119824
v -3.84410006 51.70539848 45.67739975
v -3.92939922 56.02249804 45.47930039
v -4.01829985 51.06790187 45.65729919
v -3.86149952 55.68209918 45.70970273
v -3.76100052 55.03520002 46.08359745
v -4.06419948 50.67419911 45.74770042
v -4.04509996 50.77420044 45.74770042
v -4.03549986 50.87419797 45.74770042
v -4.01840052 50.9742031 45.74770042
v -3.97350003 51.10300092 45.73849922
v -3.97580033 40.18750033 45.96620046
v -4.02490063 50.9742031 45.84769795
v -3.97259966 50.90099998 45.84769795
v -3.97229954 50.97449942 45.80870112
v -4.04729959 51.07420063 45.84769795
v -3.97259966 50.70640331 45.94769928
v -3.97250089 50.87440312 45.86220257
v -4.00740049 50.84510135 45.94700026
v -4.01220054 50.97449942 45.94679892
v -3.88339891 53.00519923 46.17309832
v -3.97259966 50.77420044 46.01900289
v -3.97259966 50.87419797 46.03620101
v -3.97190064 51.08990194 46.04539841
v -3.87899966 51.74999885 46.27040235
v -3.93479951 40.30640174 46.22750014
v -3.95670081 59.51729816 46.38289863
v -3.92250022 40.45370074 46.49300152
v -3.95089972 40.5670024 46.6633985
v -3.92299979 40.78440072 46.94120108
v -3.97750038 40.90890187 47.06420161
v -3.97280101 41.14640075 47.30939729
v -3.98079982 41.31299872 47.51050167
v -3.93690037 57.37640048 47.62560026
v -3.96079994 41.5605004 47.84509944
v -3.86039971 57.05509924 47.93400006
v -3.99610033 41.78540177 48.05720194
v -3.92519942 42.07210163 48.43310255
v -3.93350025 42.25070067 48.57619984
v -3.94129962 42.4511972 48.6948999
v -3.93059971 44.70810144 48.79489743
v -3.9011004 43.13710079 48.9868006
v -3.8309004 43.46410054 49.13199875
v -3.93569988 54.97750066 49.16770184
v -3.89130085 54.49539874 49.45119914
v -3.77200056 48.22299832 50.60609806
v -3.94310035 52.27659857 50.15079816
v -3.83800075 49.25520063 50.60370089
v -3.77560012 61.37009795 22.80800007
v -3.72509988 62.13299986 22.76779895
v -3.77880078 61.04970087 22.94039936
v -3.6996997 62.69189876 23.04070081
v -3.80909978 49.40370392 24.03820107
v -3.81350094 49.64899837 24.04550086
v -3.82080073 48.77159811 24.09489939
v -3.81919945 48.60300186 24.12920064
v -3.87490053 50.55139992 24.24420046
v -3.81150076 60.49390196 24.22649898
v -3.76729928 47.89710028 24.33959929
v -3.81469952 50.6074999 24.34230039
v -3.86590068 50.79919792 24.44249927
v -3.80860021 47.62049819 24.54310084
v -3.81850043 60.39890013 25.12879985
v -3.68740041 62.94560042 24.1520004
v -3.30209916 46.25500117 25.25049923
v -3.70269902 50.22470029 25.43479868
v -3.56510079 45.28560029 26.14850152
v -3.64049974 62.78390317 25.32519915
v -3.80530077 48.15719948 26.81870001
v -3.77919968 47.5141981 27.21320056
v -3.78879978 47.12760329 27.52500048
v -3.7534006 43.63089986 27.48699898
v -3.58639994 46.15620033 28.21970067
v -3.82690004 59.89279987 28.11540076
v -3.58480056 45.64479665 28.75880103
v -3.81320081 59.60260112 29.45080013
v -3.87299913 45.32450214 30.12709982
v -3.85479997 45.12829849 30.36030013
v -3.81310014 44.74800244 30.71780023
v -3.81269935 44.47370254 31.06830066
v -3.86539921 44.46379853 31.43260099
v -3.74559934 59.25019739 31.53039889
v -3.86719994 43.26820081 32.77500193
v -3.91339969 43.44920083 33.05049851
v -3.87299913 43.00149894 33.31869719
v -3.69500033 39.6621011 33.17300137
v -3.89819986 42.84369948 34.15930025
v -3.94260078 43.69539944 33.57049935
v -3.85919922 42.58519967 34.17399862
v -3.93970024 43.88769771 33.97169756
v -3.9037996 43.40719898 34.49549741
v -3.67259947 60.67870099 33.73969964
v -3.88640013 42.46340342 35.05139889
v -3.89299901 43.74950114 34.59789971
v -3.87869954 42.46520035 35.50780051
v -3.90390027 44.07190029 34.53879852
v -3.85269912 42.10139959 35.28349938
v -3.85490064 43.44089999 35.10409875
v -3.79030038 44.90590067 36.10829856
v -3.74520044 44.6369004 36.27839921
v -3.85639935 42.61360106 35.80419924
v -3.80700083 58.05559882 35.33240023
v -3.81000015 39.20980241 35.08119832
v -3.86429939 42.19820215 35.5549994
v -3.72180044 38.99059956 35.7142007
v -3.72020106 59.88340112 36.0647999
v -3.8400997 45.83969724 36.69290156
v -3.80760107 57.27019917 36.60250032
v -3.63610048 38.91959987 36.87889727
v -3.81590001 56.6333028 37.54729882
v -3.72270081 59.35169933 37.17319895
v -3.77809987 39.1273981 37.45360385
v -3.69270003 58.50630192 38.6832027
v -3.87290035 38.96829937 37.82860029
v -3.86640025 38.88339911 37.99629997
v -3.92960057 38.97489825 38.01129846
v -3.82250079 48.50030323 38.44979914
v -3.88009947 38.86440026 38.19529969
v -3.88470008 38.85990223 38.43549967
v -3.88239978 38.86720013 38.62379758
v -3.81370038 55.49810174 38.87820206
v -3.87600034 38.87530342 38.98450215
v -3.8800007 38.9095021 39.3563986
v -3.74899945 53.76549882 39.98500172
v -3.87189931 38.91499927 39.68840165
v -3.54459944 52.42920099 41.02019765
v -3.88179953 38.95020089 39.94189816
v -3.87199999 38.96849692 40.15219994
v -3.87749905 39.01590096 40.3867014
v -3.81299947 64.47129788 40.53150065
v -3.88470008 39.05789901 40.78799839
v -3.50539936 64.01309933 40.57749906
v -3.61300061 64.07999989 40.53270114
v -3.86999981 39.08759967 40.95410248
v -3.50110078 63.40030008 40.96810183
v -3.80410029 63.02360169 41.07730057
v -3.86479896 39.17079798 41.22980041
v -3.71519966 65.17330167 41.24789889
v -3.70460043 62.78950291 41.47269769
v -3.71170078 65.16870487 41.34780145
v -3.79439952 62.58760075 41.62280036
v -3.70720085 65.14850174 41.44910204
v -3.87449973 39.32009906 41.8436026
v -3.67909957 64.98020561 41.74819807
v -3.64680039 64.88959923 41.84769793
v -3.46760111 55.57809749 43.02050159
v -3.85970069 39.45679882 42.46739998
v -3.79490099 61.90599764 42.40990197
v -3.87260023 39.5758028 43.23729967
v -3.77600091 64.05110462 42.93310157
v -3.71810021 63.5974003 43.52649927
v -3.87899966 39.7043005 43.89929989
v -3.70789987 59.33820145 44.24470204
v -3.86379982 39.90140072 44.60789876
v -3.64969904 58.64260279 44.66699995
v -3.63640061 57.96020189 44.98860131
v -3.76150009 53.31380038 44.79449851
v -3.79069928 40.02310199 44.98430083
v -3.88089917 40.13110024 45.73030096
v -3.87970058 51.18700082 45.90249866
v -3.8772996 40.20580016 45.96250022
v -3.95780062 50.77420044 45.94769928
v -3.93470074 50.87419797 45.94769928
v -3.90200077 51.03790109 45.9618012
v -3.93660025 50.9742031 46.04770061
v -3.87260023 50.94639815 46.04770061
v -3.87279968 50.97399795 46.03310102
v -3.74669915 54.64699822 46.21649821
v -3.87260023 50.75319951 46.14770194
v -3.87260023 50.87460066 46.08470296
v -3.88179953 50.77420044 46.14770194
v -3.9102997 50.87419797 46.14770194
v -3.92650058 50.97479954 46.1489974
v -3.66439931 53.5055022 46.56549802
v -3.87260023 50.5514987 46.24769947
v -3.87260023 50.57420158 46.23680011
v -3.87759973 50.57420158 46.24769947
v -3.88640013 50.7754997 46.24789702
v -3.87260023 50.67419911 46.20909774
v -3.87719893 50.8529995 46.27369989
v -3.84829986 51.03189866 46.34499971
v -3.74130076 52.45530018 46.55149867
v -3.87260023 50.57420158 46.26169882
v -3.87260023 50.67419911 46.27629842
v -3.87260023 50.77420044 46.27959976
v -3.76770008 58.51660104 47.13439971
v -3.86530043 41.02759812 47.21849839
v -3.8772996 41.18399955 47.40060012
v -3.67620093 57.79910108 47.66389808
v -3.86379982 41.47400075 47.81000039
v -3.79779963 41.97420115 48.45990076
v -3.76720051 56.03659996 48.79639804
v -3.79280013 42.84349813 49.14059971
v -3.69360039 44.37670243 49.34480027
v -3.80970003 42.99259786 49.16730295
v -3.75560023 44.12309954 49.1904997
v -3.80810064 55.43409983 49.11349757
v -3.79680049 53.1879012 50.08470299
v -3.64960026 61.37289782 22.84659991
v -3.63479932 62.53630272 22.90620067
v -3.61980083 62.9406997 23.24780002
v -3.65420087 63.02539862 23.66090053
v -3.66699973 63.00549941 23.54149955
v -3.75590035 49.0217021 24.05900065
v -3.66159944 49.64690132 24.09980011
v -3.69399929 49.9761007 24.14990145
v -3.66079974 47.98160165 24.25670111
v -3.75489931 50.3270988 24.23580085
v -3.70389951 47.61399809 24.44920072
v -3.7092998 50.5373018 24.43820069
v -3.73560034 50.67279727 24.54760077
v -3.69309892 47.33190263 24.65329871
v -3.73850089 50.72929994 24.648001
v -3.74910013 50.77310252 24.7435005
v -3.52530047 50.28620246 24.97229965
v -3.62370052 49.56090314 25.79940103
v -3.71220035 49.31740182 26.08049925
v -3.63670073 60.60390229 25.25989988
v -3.59449943 48.85469764 26.15600077
v -3.49559981 44.96320113 26.29809892
v -3.45889948 44.30840004 26.75209957
v -3.67429953 43.16650132 27.67790112
v -3.56629938 42.78179841 27.80279926
v -3.6486999 60.1841991 27.64809979
v -3.71590058 45.27730325 29.63289996
v -3.74530112 45.07640022 30.00450009
v -3.75259901 44.8727999 30.28760038
v -3.63860023 59.58909944 30.31429982
v -3.23600019 40.41409986 30.27610078
v -3.69689983 44.33369764 30.61499903
v -3.27139936 40.29229981 30.6480998
v -3.79129952 43.58089729 31.85160136
v -3.7726008 40.27420133 32.24820087
v -3.7726008 40.27439888 32.2476994
v -3.55130089 61.37950049 31.35050059
v -3.76690039 43.14330077 32.26459739
v -3.81949957 42.8278994 33.19310193
v -3.75030061 42.75280057 32.86959727
v -3.70370006 58.72660269 33.80100046
v -3.78250102 42.3737012 34.0191016
v -3.6060997 39.25730143 33.94250217
v -3.6720999 39.16569971 34.57379879
v -3.75239957 41.99919863 34.67150172
v -3.8262998 42.09220219 34.93840114
v -3.7230997 58.29520235 34.98770089
v -3.78950069 41.94469804 35.15949971
v -3.73670016 44.21210274 36.11520136
v -3.79919956 41.9578996 35.45470175
v -3.7303995 43.87220155 36.17119876
v -3.81719927 42.03390259 35.69599964
v -3.84760085 42.30630297 35.88759889
v -3.64689917 57.85860117 35.95720055
v -3.80220078 42.07560052 35.96930039
v -3.73099974 43.14189894 36.60010315
v -3.81889933 42.17440136 36.02360344
v -3.75430097 39.00639964 36.16199756
v -3.75790053 42.03530062 36.19770065
v -3.79180099 42.28500193 36.34400051
v -3.77000038 42.19800081 36.4038995
v -3.69000083 42.66609958 37.1142991
v -3.43990063 38.68069915 36.92039765
v -3.76440064 45.67330061 37.29589936
v -3.648301 59.63639711 36.69219874
v -3.72660049 39.07899871 37.12919882
v -3.77779974 46.53960018 37.76739824
v -3.79820043 38.97199961 37.63779883
v -3.77820054 38.86720013 37.72820006
v -3.64099931 56.17179911 38.66089871
v -3.71250047 38.77230087 37.75299999
v -3.76809897 38.7691021 37.99909984
v -3.77799919 38.76520052 38.19439932
v -3.70589969 48.22590077 39.22219858
v -3.77340049 38.77059891 38.35049683
v -3.78010004 38.80779881 38.67939989
v -3.77099952 38.82690023 39.0007999
v -3.77480043 38.85639954 39.24999973
v -3.78890045 49.79360008 39.57479986
v -3.71909935 54.47549953 39.74449782
v -3.7791009 38.88959909 39.74830063
v -3.75790053 51.41260121 40.27450145
v -3.78079906 38.93830239 40.03459779
v -3.7656999 38.95159893 40.16899916
v -3.72109953 50.50030324 40.38349884
v -3.77519932 38.99989953 40.37939971
v -3.63380018 64.25520261 40.50199755
v -3.6790008 64.36949962 40.49870001
v -3.7441994 64.61630608 40.5527979
v -3.77519932 39.0610028 40.80250301
v -3.68269914 65.05329855 40.84749848
v -3.77370061 39.09060089 40.95279942
v -3.68230024 65.11589864 40.94749981
v -3.76940013 39.16719652 41.18099833
v -3.7046992 65.17030045 41.14869915
v -3.73390029 62.87409926 41.3241982
v -3.77390006 39.31199957 41.70500333
v -3.61809888 62.59389951 41.84270223
v -3.67429953 65.12719689 41.55009871
v -3.66370029 65.07610021 41.64690128
v -3.72090008 62.21490271 42.16640064
v -3.56250037 64.72940259 42.11180128
v -3.7633996 39.46810088 42.31860037
v -3.74479965 39.56719804 42.77579978
v -3.68419974 61.45029884 42.90430128
v -3.71459942 39.66569876 43.13749968
v -3.52819911 60.8899981 43.48469877
v -3.76479953 39.77370081 43.7599978
v -3.39110045 59.86739969 44.26279673
v -3.76460008 39.97140127 44.50970196
v -3.7726008 58.37410019 44.64770098
v -3.7726008 58.37419896 44.64759841
v -3.74520044 57.61660046 45.00490286
v -3.7726008 57.67409847 44.94770117
v -3.7726008 57.67419725 44.9476024
v -3.77979992 40.12239671 45.50569971
v -3.68189944 56.55870165 45.56510102
v -3.75939924 40.21510014 45.85920135
v -3.77269957 40.27420133 46.04770061
v -3.7726008 40.27420133 46.04749926
v -3.7726008 40.27420133 46.04770061
v -3.82089951 50.97240237 46.14979899
v -3.79129952 40.3686979 46.29290009
v -3.73950003 54.31550044 46.29320021
v -3.86760073 50.57420158 46.24769947
v -3.85850021 50.67419911 46.24769947
v -3.85090029 50.77420044 46.24769947
v -3.83379904 50.87419797 46.24769947
v -3.77359994 50.97280126 46.24570119
v -3.7726008 50.87419797 46.29789959
v -3.81910068 50.87419797 46.347697
v -3.77250013 50.77830337 46.34800092
v -3.59089987 53.0125997 46.80899934
v -3.67100009 59.71679935 46.53650018
v -3.7726008 50.5794974 46.44770213
v -3.7726008 50.67419911 46.40050324
v -3.80300047 50.70560172 46.44749699
v -3.80799997 50.87419797 46.44770213
v -3.78490009 40.54429952 46.60580172
v -3.7726008 50.67419911 46.52479923
v -3.7726008 50.77420044 46.53570239
v -3.77010105 51.01549833 46.54700065
v -3.77209933 40.73619889 46.87699782
v -3.77269957 40.87139804 47.04840153
v -3.77790042 41.11780181 47.34149892
v -3.76720051 41.4297005 47.7995987
v -3.77140031 41.58749996 48.00469963
v -3.7726008 41.80849975 48.28150307
v -3.55710008 56.32690128 48.87960015
v -3.7726008 42.20360055 48.71709751
v -3.77200056 42.43130179 48.91040252
v -3.71819898 42.70100108 49.18080083
v -3.61640072 55.81950176 49.14360093
v -3.71999971 44.71220057 49.34780149
v -3.71680095 43.30580341 49.40309988
v -3.65029928 45.06950122 49.6576981
v -3.7308003 54.90990108 49.49170038
v -3.71149943 54.4990002 49.69969995
v -3.58319927 45.71649915 50.19469951
v -3.61070031 53.75579995 50.1184002
v -3.74949902 52.36230043 50.39220242
v -3.44909993 50.33050271 51.17890133
v -3.70130099 48.98710073 50.82740177
v -3.60220002 49.84609859 50.9998996
v -3.60510057 61.23300309 22.9391001
v -3.48309917 62.51470155 22.82690015
v -3.6786 61.01539961 23.03989922
v -3.59210035 61.00299965 23.1466001
v -3.5454998 62.91299732 23.13979988
v -3.62680051 60.88740338 23.24259918
v -3.62579947 60.82840096 23.34930006
v -3.63289982 63.0013015 23.39990097
v -3.66299937 60.74430229 23.46599994
v -3.60800111 48.55979952 24.11599909
v -3.62749953 48.40330312 24.14070025
v -3.62699996 49.04990215 24.07309877
v -3.67130021 49.42549884 24.07370091
v -3.61050086 48.18190064 24.18720012
v -3.63009995 60.71799794 24.30800103
v -3.56330006 50.14539976 24.34659897
v -3.61509956 47.36030022 24.54459955
v -3.48789922 63.01770182 24.59410065
v -3.41719965 46.98300158 24.67020051
v -3.43870015 46.08710014 25.50560082
v -3.63580036 60.31210036 27.0599998
v -3.3265002 43.9567979 26.81320094
v -3.56849901 47.11200075 27.27770015
v -3.6257007 59.75140073 29.59329908
v -3.5972993 45.33529893 29.18780039
v -3.42079921 62.18090157 28.61140136
v -3.67140088 44.56039974 30.30470162
v -3.64729996 43.54000095 31.0807994
v -3.60250014 43.70080163 30.71620085
v -3.61169945 43.1124984 31.49259875
v -3.66389974 42.91410272 32.08300093
v -3.77230068 40.27420133 32.2476994
v -3.47620017 39.8961011 32.24630136
v -3.64650027 42.56199911 32.72670132
v -3.57789966 59.03110091 32.98680052
v -3.65840067 42.2287006 33.67589907
v -3.65300038 58.52819941 34.53020136
v -3.62820044 41.81770095 34.48049892
v -3.67470032 41.78319834 34.88850115
v -3.55180046 60.40779741 34.83809969
v -3.54470011 41.47919779 35.5642006
v -3.43689941 41.27310152 36.03799789
v -3.68499944 41.79069759 35.98979985
v -3.43840002 60.18259972 35.64310223
v -3.58159989 41.67910168 36.28290104
v -3.68409907 44.11569907 36.73510095
v -3.69160022 44.46240049 36.81840184
v -3.6716991 42.54359671 37.13970308
v -3.66239913 43.40890093 37.22940149
v -3.67930092 56.95439889 37.31479943
v -3.58570092 42.36600061 37.33000307
v -3.65769975 42.80589933 37.47189988
v -3.58719963 38.860001 37.24620071
v -3.70130099 45.32969919 37.80539973
v -3.64820033 44.5433004 37.92670211
v -3.67119953 38.89810127 37.45579967
v -3.64770076 56.48930134 38.15670175
v -3.63169933 45.3753025 38.69649923
v -3.61529901 38.67279721 37.79619853
v -3.66800077 38.68489705 38.00800092
v -3.67240002 38.68909876 38.18470045
v -3.66880046 38.71410004 38.39839854
v -3.67569946 38.77299989 38.73510097
v -3.61890047 55.82820149 39.11760045
v -3.6716991 38.79320302 38.98270142
v -3.68070086 55.45159807 39.26760055
v -3.61279926 47.57030188 39.72679824
v -3.67089941 38.83120071 39.27769831
v -3.58250026 57.97869926 39.79639989
v -3.6579011 38.87519704 39.80269865
v -3.67950037 49.57970064 40.36439742
v -3.67610026 38.94280042 40.1320006
v -3.57649972 53.8189015 40.4683991
v -3.5033004 57.7583985 40.25040054
v -3.62870001 51.97309949 40.80399982
v -3.65360062 39.06670132 40.72779928
v -3.66210091 64.4830976 40.50890035
v -3.6156998 64.80460019 40.6065007
v -3.60530001 50.77119922 41.0814035
v -3.44440056 50.91219946 41.82410228
v -3.58919981 57.22429953 40.97959764
v -3.49430055 64.97530489 40.67229955
v -3.50480101 63.55609747 40.84199751
v -3.67179978 39.11299985 40.96649865
v -3.67599958 65.16100048 41.04810138
v -3.6606003 39.24310073 41.33390087
v -3.55040053 56.80189905 41.5601015
v -3.66949948 39.35440032 41.70410296
v -3.67179978 39.50260348 42.22829791
v -3.56379963 64.3711028 42.61890068
v -3.56689962 61.75469828 42.76509797
v -3.4565004 64.1022013 43.08459848
v -3.65920036 41.55080153 42.96690136
v -3.66850034 41.76710194 42.96949988
v -3.6817 41.58539911 43.35699886
v -3.68469931 41.80390295 43.44380243
v -3.66109987 42.10459836 43.47320297
v -3.66430053 42.02590187 43.04339822
v -3.38419955 63.89080161 43.3863994
v -3.53260027 54.42169796 44.19620009
v -3.69820099 40.86080261 43.73500032
v -3.68960004 40.77410161 43.64410142
v -3.66820022 40.7729999 43.53379717
v -3.6720999 41.06850206 43.6338023
v -3.67519989 41.36030019 43.67679949
v -3.66269925 41.90249864 43.77579788
v -3.70299914 40.77410161 43.81659925
v -3.66159944 40.68790208 43.68399862
v -3.71999971 40.87229841 43.85300136
v -3.7258008 40.97230354 43.93980113
v -3.66809954 41.47269769 43.85950146
v -3.73459931 40.87419791 43.94630123
v -3.69349972 41.22169712 43.86480108
v -3.64699984 39.86270021 43.52520001
v -3.69099997 39.99319999 44.18019866
v -3.69649904 40.77439793 43.94570099
v -3.68719906 41.25820181 44.01350192
v -3.72460031 40.87260233 44.04619999
v -3.64340028 40.66919956 44.01089959
v -3.73140054 40.97869727 44.05350169
v -3.64930014 41.51050163 44.04680023
v -3.39570105 62.8306006 44.47429899
v -3.69980038 40.88180353 44.17829915
v -3.71799953 40.97340145 44.18190061
v -3.64779953 41.35359874 44.20660178
v -3.66829899 40.06650188 44.31150003
v -3.60840001 40.97409667 44.56829788
v -3.65659994 41.08929784 44.36100112
v -3.69149954 40.0756005 44.58769943
v -3.55559947 53.43250043 45.06179683
v -3.77250013 58.37419896 44.64770098
v -3.76369972 58.35399963 44.66780154
v -3.57709997 62.48030152 44.6902005
v -3.65810055 40.15560005 44.99229775
v -3.11230064 62.07379989 45.31679775
v -3.77250013 57.67419725 44.94770117
v -3.66389974 40.17600073 45.30420024
v -3.59259992 51.86880148 46.07220042
v -3.6762997 40.2095004 45.61869745
v -3.66859911 40.26580172 45.85100309
v -3.68350073 40.31890048 46.06049947
v -3.30049977 54.95880194 46.80510156
v -3.31089956 60.04990031 46.65539779
v -3.63590104 51.30210322 46.33669887
v -3.6762997 40.47329983 46.41569928
v -3.72359927 50.97230359 46.34629897
v -3.64540046 54.0134032 46.5096032
v -3.75009927 50.67419911 46.44770213
v -3.73140054 50.77420044 46.44770213
v -3.71360028 50.87419797 46.44770213
v -3.67149966 50.97460199 46.44919894
v -3.67280082 50.87409919 46.50019685
v -3.75930047 50.87419797 46.54769966
v -3.67229935 50.78500102 46.54809856
v -3.6817 40.61490031 46.6657007
v -3.67259947 50.58959896 46.64770099
v -3.70329927 50.67419911 46.64770099
v -3.7254 50.79079831 46.64930038
v -3.72970048 50.87419797 46.64770099
v -3.67259947 50.39330034 46.74769853
v -3.67259947 50.47420025 46.71310094
v -3.68680017 50.47420025 46.74769853
v -3.68940059 50.67430168 46.7477973
v -3.67259947 50.57420158 46.66660107
v -3.6720999 50.77259726 46.79439975
v -3.6533005 50.84649939 46.84649937
v -3.67160033 40.78049914 46.90960092
v -3.67259947 50.47420025 46.78419941
v -3.67259947 50.57420158 46.78810099
v -3.665199 40.94090093 47.11570099
v -3.4238992 58.77809827 47.31639887
v -3.68309993 41.12210229 47.35480306
v -3.67179978 41.43840023 47.83940092
v -3.66510022 41.61539989 48.08240078
v -3.57979916 57.31530101 48.10749703
v -3.67360051 41.81639789 48.3516024
v -3.67539934 42.02629697 48.61059988
v -3.67080064 42.20909771 48.81100143
v -3.68219957 42.36249792 48.94660328
v -3.62979983 42.5724008 49.19369847
v -3.63130044 55.32239755 49.41420058
v -3.61950071 42.95240054 49.47079823
v -3.6812992 43.12020279 49.43689967
v -3.71289936 43.58000073 49.39629965
v -3.64480022 44.06269909 49.47230264
v -3.56629938 54.82920252 49.7356006
v -3.53699952 53.1453029 50.41379979
v -3.58179934 49.386502 51.04139998
v -3.50720009 61.18830014 23.04510006
v -3.41250028 61.03610042 23.45189991
v -3.53710019 49.12269878 24.10150017
v -3.56810011 49.39560063 24.11080014
v -3.54570115 49.57740224 24.1523993
v -3.4825996 47.81590025 24.2597992
v -3.52060109 49.84090154 24.24500016
v -3.47889937 47.52890027 24.36160126
v -3.45990052 47.33499882 24.44840103
v -3.51120044 50.16210021 24.4470011
v -3.47809967 50.18250089 24.54910138
v -3.47869992 60.87749936 24.4089996
v -3.46029941 50.20899898 24.84250079
v -3.28469969 49.69039998 25.07129994
v -3.43930039 49.03969801 25.82850145
v -3.55329917 45.70909868 25.8563007
v -3.39089911 60.88339922 25.08830051
v -3.31360066 63.01289988 25.23240075
v -3.44780067 48.62209948 26.09569909
v -3.25460014 43.5314 26.9645003
v -3.46530081 42.46599814 27.91139965
v -3.25729934 42.02399857 28.01119963
v -3.47170024 45.67589914 28.50740157
v -3.48360064 45.07040159 29.19720104
v -3.06860063 40.57039871 29.58790069
v -3.53309984 44.64129965 29.76639906
v -3.46980074 44.82899732 29.40529939
v -3.54749998 44.1996002 30.14350015
v -3.50900082 43.77039949 30.2910005
v -3.53570026 43.42620162 30.71470024
v -3.51370019 43.13950176 31.02449998
v -3.30889938 40.17430257 31.05760075
v -3.54840035 42.79119716 31.78350031
v -3.28209927 39.84840073 31.84600162
v -3.40240061 59.68619833 30.72470113
v -3.55410076 42.48569981 32.47320101
v -3.56349951 42.10089812 33.55430037
v -3.40880004 39.23799866 33.33390083
v -3.49609938 41.67089962 34.24399917
v -3.44429989 38.9816035 34.27529921
v -3.52379986 58.72969888 34.19180078
v -3.51850024 41.59690251 34.58579987
v -3.53749909 58.40679826 35.06380265
v -3.42839913 41.31449933 35.25360117
v -3.48590094 58.21279804 35.55810319
v -3.47280006 38.7035008 36.14320006
v -3.35509914 38.5842005 36.85260052
v -3.33179981 41.49420008 36.89160116
v -3.53940049 56.95469902 37.56230111
v -3.54850102 38.81579953 37.11149923
v -3.52229925 42.12980099 37.29219912
v -3.64549923 42.89339812 37.66579753
v -3.6087989 38.86819927 37.3479002
v -3.60090076 43.78540178 38.73790084
v -3.57779898 38.76899953 37.44640092
v -3.60179923 42.55960194 37.54280079
v -3.48349997 38.65390093 37.47729827
v -3.60359996 42.65280304 37.70189952
v -3.59029962 42.73870245 38.04960007
v -3.62350107 43.00179906 38.15390188
v -3.51410099 56.47129784 38.47000228
v -3.57139955 38.6287021 37.89509815
v -3.57100066 38.62690137 38.09310253
v -3.49609938 59.17570261 37.73270189
v -3.59709985 42.83689925 38.3418009
v -3.5927006 44.49860125 38.79430093
v -3.57899947 38.65679958 38.30950172
v -3.54250048 38.68790207 38.5074985
v -3.58909914 42.83069927 38.77429915
v -3.59210035 43.30759654 39.10350233
v -3.56849901 38.74700326 38.7480024
v -3.54059908 42.65560291 38.50279913
v -3.60239947 42.97309754 39.02669775
v -3.5014009 56.22449897 38.89359945
v -3.55940038 43.85120063 39.34079986
v -3.59199968 42.8021991 39.25070255
v -3.58280038 38.80649955 39.18230138
v -3.49899993 56.01229769 39.17979784
v -3.54530036 38.87289864 39.80070037
v -3.47489901 55.46160086 39.72679824
v -3.59530102 42.6963017 39.83520298
v -3.56160001 43.30849691 39.75279866
v -3.52080054 46.28810194 40.06070079
v -3.58260093 42.67120165 39.49450019
v -3.57049919 42.47600093 39.83119882
v -3.54379975 54.18629992 40.37770155
v -3.57959971 42.33470057 40.20959917
v -3.57830045 38.95420125 40.15510238
v -3.57270071 42.64830122 40.56230302
v -3.58590037 42.32510047 40.49189978
v -3.48629984 48.19329767 41.37379807
v -3.57270071 39.07730056 40.6651992
v -3.44860036 52.63470082 41.27910016
v -3.04400014 65.31199591 40.74509997
v -3.56900048 39.14820147 40.97350023
v -3.56310061 39.25479788 41.23720088
v -3.14690012 65.47229892 41.15029854
v -3.40389932 63.2276009 41.21939872
v -3.57330096 39.36770065 41.57639925
v -3.57169967 39.4703005 41.87189762
v -3.56950005 39.56880122 42.1822995
v -3.51239903 62.49809988 42.076801
v -3.53619983 62.18019876 42.39690175
v -3.56289927 39.66890133 42.52520191
v -3.56349951 41.90350158 41.89379891
v -3.55800044 42.21519892 41.84669879
v -3.52360041 42.55329938 41.68790019
v -3.61219901 42.31390099 42.72819819
v -3.54209969 41.46720052 42.04830083
v -3.61350018 41.26480069 42.81660114
v -3.57169967 39.77550154 42.96429904
v -3.52069987 40.69170109 42.70200022
v -3.61619937 40.83729813 43.2248997
v -3.65039996 41.12419934 43.34359976
v -3.53570026 39.87400226 43.08929785
v -3.56829956 40.6744004 43.08410081
v -3.18560063 61.19060234 43.56989916
v -3.64549923 40.67520199 43.46960151
v -3.57729941 40.51450009 43.4799994
v -3.55770032 40.07229917 43.51190348
v -3.61720041 40.07849915 43.95840108
v -3.59619949 39.97110115 43.54160034
v -3.54709919 40.17110001 43.55239712
v -3.54760066 40.37259948 43.51269747
v -3.58939926 40.47689749 43.94790062
v -3.61529901 40.57920102 43.92229909
v -3.59830034 40.17720122 44.03329855
v -3.6161006 42.19979774 43.92819895
v -3.52039975 42.78130074 43.58560047
v -3.61169945 42.03369744 44.09670023
v -3.55350052 42.25130091 44.28790058
v -3.6252999 40.16820136 44.34590006
v -3.58469988 40.28290106 44.05810229
v -3.57649972 40.46089986 44.26380346
v -3.58250026 40.3797986 44.10049924
v -3.59640083 40.57360128 44.17959841
v -3.61529901 40.67369758 44.2183977
v -3.59100054 40.27950095 44.40769855
v -3.62630094 40.77420038 44.32049988
v -3.59910003 41.58470009 44.31959952
v -3.56579981 40.57420152 44.40150237
v -3.55789977 40.36200024 44.65499888
v -3.55479978 40.6747993 44.52759909
v -3.43740088 53.87749743 44.86569955
v -3.63470055 40.17330343 44.67400153
v -3.49919937 40.76869942 44.81790041
v -3.54999973 41.07230107 44.7864978
v -3.53090021 41.5113982 44.64180112
v -3.56849901 40.29460201 44.88809851
v -3.57020096 40.27590329 45.14770004
v -3.3660004 61.81020181 45.36259861
v -3.45600083 52.35480118 45.99649756
v -3.57509979 40.2751017 45.39810036
v -3.27029955 57.59859696 45.57260027
v -3.5831005 40.28399898 45.59220316
v -3.56160001 40.34080177 45.82199765
v -3.26030055 61.12429822 45.95710183
v -3.15409924 55.96439978 46.56039975
v -3.56909925 40.38460055 46.01969811
v -3.27980087 55.68220175 46.52710143
v -3.53589971 40.54029916 46.38710033
v -3.5546991 54.57409903 46.53350276
v -3.57589948 50.77850092 46.74579902
v -3.50659984 40.75460129 46.76080131
v -3.6252999 50.77339885 46.64720332
v -3.49689907 53.79570095 46.8317972
v -3.57320028 40.81230065 46.90539921
v -3.65640049 50.47420025 46.74769853
v -3.64900002 50.57420158 46.74769853
v -3.63300049 50.67419911 46.74769853
v -3.46279916 53.36579742 47.01050261
v -3.26669998 54.13439785 47.18220265
v -3.62209923 50.67419911 46.84769986
v -3.57229992 50.58720179 46.84850145
v -3.57260004 50.67419911 46.80229789
v -3.27210028 52.11550157 47.79349749
v -3.57260004 50.38809949 46.94770119
v -3.60700007 50.52119779 46.94760241
v -3.61270048 50.67739787 46.9484002
v -3.27690033 51.46110317 47.82469876
v -3.57260004 50.47420025 47.04119861
v -3.57229992 50.58290131 47.04790006
v -3.57260004 50.67419911 47.05039981
v -3.56790066 41.08410079 47.27660044
v -3.56420043 41.41600127 47.8134005
v -3.56749987 41.60150311 48.08150041
v -3.56969949 41.81320292 48.38770059
v -3.57139955 42.03049867 48.67629995
v -3.57260004 42.27420134 48.94749985
v -3.57260004 42.27430012 48.9477012
v -3.57339973 42.40179868 49.08350059
v -3.51120044 42.81779783 49.52769979
v -3.58149922 43.11339877 49.59150036
v -3.6018999 43.5617009 49.6181998
v -3.56960072 44.17150273 49.61810103
v -3.57830045 44.50500258 49.62990075
v -3.55120022 43.33309929 49.69259961
v -3.37599939 54.40409714 50.1352982
v -3.50429954 52.45960066 50.66389999
v -3.45379931 46.72420165 50.83739696
v -2.89199987 50.3028991 51.94020007
v -3.49830091 47.84049884 51.01060141
v -3.52920015 48.56320343 51.07020027
v -3.10909997 62.19490092 22.73430119
v -3.34019942 62.28749798 22.73470008
v -3.26919973 61.86809872 22.77840009
v -3.2305999 62.53239734 22.7707014
v -3.36449979 61.45209957 22.93810096
v -3.43519936 62.75560055 22.95449938
v -3.36120035 62.93640302 23.04759981
v -3.42679975 61.09590063 23.24570107
v -3.44150002 61.03119969 23.3507
v -3.38649985 63.14740001 23.34790013
v -3.35270006 63.21090046 23.4925987
v -3.41430101 63.18719844 23.68589991
v -3.36839947 63.1743008 24.05390047
v -3.40910016 48.43399912 24.14979887
v -3.47219981 48.25979933 24.16240019
v -3.24110036 48.36450003 24.196899
v -3.41099967 49.16759927 24.16319988
v -3.46939994 48.04060027 24.20199917
v -3.37829969 47.09080228 24.55249959
v -3.46500069 50.20580022 24.64629904
v -3.45719942 50.21049959 24.74400007
v -3.20959897 46.65550036 24.76079929
v -3.02219952 46.3362012 24.85329948
v -3.10389913 49.17010282 25.18169916
v -3.21679999 45.82939812 25.45239949
v -3.34650008 45.45420033 25.7907013
v -3.32279996 48.34680045 26.11510063
v -3.18509916 48.23779926 26.02630068
v -3.41760045 60.52410029 27.02359959
v -3.26889961 47.71379807 26.51600062
v -3.38219937 60.42529945 27.64590016
v -3.2747007 46.34159959 27.6051007
v -3.23679988 62.50739986 27.6821997
v -3.36499936 46.13989878 27.91160099
v -3.42139946 45.2659974 28.82229958
v -3.35780024 59.98619852 29.54500037
v -3.35820103 44.47560205 29.39920008
v -3.46700087 44.27189915 29.83930015
v -3.43949984 43.48399975 30.30390003
v -3.39179947 43.21789812 30.46870107
v -3.45120079 42.87570233 31.23640114
v -3.40989985 42.54010162 31.77039943
v -3.41149924 42.35119967 32.21880033
v -3.42950084 42.01649932 33.20180167
v -3.40130079 39.36770065 33.04139988
v -3.41990075 41.81009913 33.65289987
v -3.38910028 59.05860194 33.34450007
v -3.32510026 58.69189874 34.68299753
v -3.47030031 38.83330157 35.09180135
v -3.47260061 38.77420037 35.44770017
v -3.4664994 38.73080049 35.70120049
v -3.47260061 38.77420037 35.44800029
v -3.42869925 59.91560152 36.31339949
v -3.44240038 41.89080149 37.21009873
v -3.35840048 59.6656001 36.93799846
v -3.28179915 59.34140022 37.64320102
v -3.45340041 38.68099927 37.22529856
v -3.50259949 38.71269821 37.35049872
v -3.38129901 41.97190275 37.74959988
v -3.38380066 38.56460141 37.54270202
v -3.48369941 38.58110051 37.89499938
v -3.35929894 42.11920175 38.20159845
v -3.47280006 38.5819021 38.04929995
v -3.41030065 38.57170176 38.14989772
v -3.34019942 58.63560121 38.8328039
v -3.46780056 38.6920012 38.57240078
v -3.44739988 38.74119838 38.77940122
v -3.28310031 41.97729734 38.59709814
v -3.53959994 42.62690139 38.91600221
v -3.46789933 38.82460183 39.30120279
v -3.53699952 42.53680028 39.31320386
v -3.41900038 55.84009999 39.52010172
v -3.41489935 44.34620018 40.87799692
v -3.50530058 42.28140046 39.73319957
v -3.44869914 54.56379991 40.38659883
v -3.47230049 42.01869895 40.04850217
v -3.47010086 44.70239912 40.1999003
v -3.47460079 38.9186995 39.96319921
v -3.5056007 41.94559841 40.33319995
v -3.47129945 39.03200117 40.35489989
v -3.45609961 43.3675981 41.08900152
v -3.51249971 41.67929923 40.77280235
v -3.41450045 41.24729865 40.86539941
v -3.40649974 47.20710136 41.70099917
v -3.31899905 57.55250357 40.73249865
v -2.96960034 64.60769752 40.51649837
v -3.14070013 64.64950182 40.50670072
v -3.56840023 42.07020212 40.71650103
v -3.40150024 63.95369801 40.64120086
v -3.47010086 39.19140001 40.94900041
v -3.53850013 41.78460018 40.85419993
v -3.50360053 41.5889018 41.23850014
v -3.53139978 41.92269798 41.32900015
v -3.10619943 65.36799332 40.85160141
v -3.12599986 65.41570128 40.94609797
v -3.45850058 41.32680052 41.1235991
v -3.53589971 42.39420066 41.31050277
v -3.51359952 42.66560191 41.3902022
v -3.46210014 39.36090042 41.3426006
v -3.49979962 41.4343011 41.62049816
v -3.53719897 42.21690088 41.4875974
v -3.46750044 49.51290265 41.89749915
v -3.33379999 48.14479951 42.60760243
v -3.42830036 63.05370124 41.40750289
v -3.41409966 51.83089876 41.66150087
v -3.13529984 65.45939749 41.44740008
v -3.46849958 39.46919879 41.61949902
v -3.53339996 41.84229954 41.58420242
v -3.09680068 65.44189925 41.54890202
v -3.41999952 43.32360177 41.77870032
v -3.46760111 39.5712022 41.86950044
v -3.37739933 49.87500145 42.37390255
v -3.42290006 62.73459963 41.87480006
v -3.06299899 55.5508016 43.48140123
v -3.46300051 39.6739996 42.12580063
v -3.34040077 40.51880056 41.54589701
v -3.43710076 40.55369827 42.2878018
v -3.39540093 39.75950011 42.053798
v -3.40120012 43.51990039 42.56840045
v -3.38499924 39.85879862 42.21670333
v -3.47409932 40.42979737 43.06850207
v -3.21720079 61.5336985 43.24629952
v -3.38290029 43.6292017 43.06549706
v -3.44780067 40.27780279 43.06510196
v -3.48690008 39.98210308 43.08040057
v -3.45540059 40.09299997 43.06750293
v -3.44750055 40.17589816 43.06869962
v -3.53749909 40.2727995 43.51419808
v -3.25210039 54.28600113 44.71580203
v -3.16450093 60.08069888 44.34600263
v -3.49210092 42.74869764 43.9356982
v -3.41870026 42.86710138 44.24660155
v -3.13120071 58.98730213 45.03080071
v -3.53940049 40.47100143 44.62060265
v -3.46440045 42.32059865 44.61379862
v -3.48819934 40.57300104 44.87620001
v -3.42210037 40.70109984 45.15440149
v -3.50849935 41.18390078 44.93019914
v -3.39540093 41.78540177 45.02629888
v -3.4783998 40.46860045 45.11390025
v -3.3748008 40.92820084 45.36299751
v -3.41329997 41.48720231 45.15019978
v -3.42320019 41.10720257 45.30009731
v -3.35480092 41.27900138 45.60640006
v -3.39540093 53.47439971 45.27339787
v -3.49800079 40.38230215 45.33789745
v -3.46240027 40.4315981 45.68880057
v -3.14479926 57.28719973 45.868999
v -3.4591996 40.46849788 45.92819896
v -3.43730021 40.59519865 46.30920164
v -3.22220029 55.36740062 46.75109864
v -3.30490093 51.05270203 47.09430117
v -3.27390101 54.50099848 47.0301017
v -3.48959928 50.77760055 46.91109773
v -3.54980028 50.47660122 46.94760241
v -3.51019941 50.67419911 46.94770119
v -3.47260061 50.67419911 46.99689836
v -3.45370053 41.02600254 47.12860243
v -3.47239926 50.57809936 47.04779749
v -3.47260061 50.38860096 47.14770005
v -3.50720009 50.47420025 47.14770005
v -3.53040064 50.59230006 47.14929943
v -3.53520069 50.67410033 47.14759747
v -3.45969917 50.65200149 47.34719744
v -3.47260061 50.19310013 47.24770138
v -3.47260061 50.27420139 47.20980246
v -3.48930105 50.27420139 47.24770138
v -3.49430055 50.47460294 47.24770138
v -3.47260061 50.37419892 47.16329878
v -3.48580027 41.16640254 47.37350178
v -3.47260061 50.27420139 47.29050102
v -3.47260061 50.37419892 47.2970999
v -3.47010086 50.5065982 47.30910097
v -3.47200036 41.44589948 47.84260349
v -3.40240061 58.0195994 47.81919779
v -3.46059954 41.86459972 48.48389911
v -3.46599983 42.11009932 48.81340241
v -3.46810068 42.29900128 49.04399849
v -3.57229992 42.27420134 48.9477012
v -3.47260061 42.47450032 49.24719992
v -3.24030067 56.17170034 49.38440115
v -3.48470045 42.60919801 49.38029822
v -3.43140035 55.63809905 49.4855004
v -3.4684008 43.02990033 49.70360154
v -3.33610029 55.26039771 49.79930239
v -3.44369964 43.21889726 49.80639894
v -3.46939994 43.52290161 49.81749964
v -3.42819968 44.02590188 49.86690197
v -3.48000108 44.37509925 49.80829844
v -3.44660019 44.72490066 49.97409862
v -3.44059965 45.05989733 50.13730027
v -3.3725005 45.69440031 50.61390123
v -3.4035992 46.13820062 50.73529858
v -2.85219954 50.89419975 51.85590004
v -3.20780014 48.74449977 51.58560051
v -3.2578008 61.71250268 22.83869987
v -3.2305999 61.42739841 23.04890097
v -3.24489937 61.33159878 23.14609863
v -3.30069922 63.14849793 23.24700033
v -3.22939941 61.16040021 24.07600121
v -3.36180059 47.75929881 24.25460025
v -3.37340087 48.01959935 24.20260131
v -3.37319952 48.21649822 24.17519905
v -3.3655996 49.39100003 24.24230096
v -3.09680068 63.25120035 24.64620027
v -3.3449007 47.53749743 24.31839892
v -3.35849925 49.65840092 24.34970086
v -3.37840036 49.86279904 24.44860048
v -3.30490093 49.78480157 24.54170091
v -3.26850072 49.76759965 24.6452999
v -3.24459925 49.73720378 24.74239879
v -3.26310042 49.73949838 24.93330092
v -3.37259928 46.07440385 25.44770012
v -3.37259928 46.0741987 25.44779889
v -3.18100003 48.91129909 25.52130023
v -3.14169927 44.94500008 25.86540123
v -3.08040035 61.17340042 24.97530087
v -3.16119959 46.9818011 26.95879988
v -2.96790028 46.41979841 27.1793001
v -3.27460003 45.71559879 28.16060138
v -3.32180082 45.27160094 28.60700021
v -2.94110017 41.15190172 28.49159959
v -3.27610063 44.83490098 28.90870045
v -3.25380045 44.4726996 29.14130052
v -3.35259939 43.76839741 29.81529991
v -3.31179993 43.5471013 29.88030096
v -3.29679954 43.3515017 30.0359008
v -3.33399944 42.99750238 30.62630109
v -3.31909972 42.71849932 31.08950103
v -3.27720045 42.30950174 31.8472002
v -3.1760993 61.4604004 31.71969974
v -3.16569951 41.61489842 33.22589878
v -3.27849971 38.97689653 33.67820127
v -3.37069977 41.57560146 33.96989683
v -3.27839903 58.94090102 33.98510046
v -3.15650021 60.89510017 33.77939929
v -3.21580085 41.21090034 34.29419928
v -3.22919996 38.72950123 34.43880099
v -3.20190028 58.60340081 35.10929959
v -3.21109958 58.428502 35.50429782
v -3.13219985 60.62730039 34.68980155
v -3.23679988 38.54679925 35.49700372
v -3.47249993 38.77420037 35.44770017
v -3.30809969 41.01739778 35.80449936
v -3.20080046 38.45250024 36.0997014
v -3.36219949 57.96989696 36.18659995
v -3.22340077 40.95610076 36.30039928
v -3.35790091 38.57659869 37.28560024
v -3.22370089 41.4462034 37.30700006
v -3.33190049 57.12919892 37.60089905
v -3.35810036 38.53730173 37.68719735
v -3.37360032 38.53749928 37.90070169
v -3.27500082 56.92509713 38.05160215
v -3.34069899 56.4373005 38.84960312
v -3.37569927 38.63499706 38.4253981
v -3.36290041 38.74449972 38.7741016
v -3.27709977 41.95930143 38.88300021
v -3.3793995 38.83490095 39.28370075
v -3.29029943 56.24929891 39.23829878
v -3.37610006 56.13019996 39.26190203
v -3.38589961 38.89020313 39.73849919
v -3.22780003 41.69070006 39.45029872
v -3.26499993 56.02239926 39.58829774
v -3.35399933 55.49739893 39.93199794
v -3.2394003 58.14690042 39.83000213
v -3.36639929 38.95480149 39.98820049
v -3.2048996 41.45429909 39.80530097
v -3.37670031 39.06800058 40.33649749
v -3.38410078 39.17409932 40.69789728
v -3.33960108 41.47140223 40.30210126
v -3.10640077 57.94779812 40.27770022
v -3.34309997 41.12710178 40.69730083
v -3.15299943 64.36930207 40.54110075
v -3.15000011 64.86200322 40.53519709
v -3.26710078 63.77110242 40.81930223
v -3.36889904 39.26790067 40.95330089
v -3.38540004 43.91030182 41.47710074
v -3.31769979 45.22090315 42.09059901
v -3.38150036 46.28450048 41.61840111
v -3.24140048 57.05460157 41.48970206
v -3.24019999 63.55229846 41.00979976
v -3.30809969 40.56259935 41.28490125
v -3.3660004 39.37029917 41.15979986
v -3.28689932 52.15940292 41.96550142
v -3.36120035 39.46930136 41.35819934
v -3.27339954 53.15190178 41.59680374
v -3.13770081 65.48709987 41.25059999
v -3.27920063 44.84420096 42.63940014
v -3.25229984 63.39360243 41.15499791
v -3.13529984 65.48130258 41.3503012
v -3.37000075 39.57199999 41.58379973
v -3.37239983 40.7798989 41.43139866
v -3.02529952 65.42310175 41.64939722
v -3.36910039 39.67750229 41.78099872
v -3.00159939 65.35469678 41.74670126
v -3.28630097 46.44870127 42.53189956
v -3.30430068 65.07399556 41.84530075
v -3.36899972 40.43519956 41.88930088
v -3.31799991 51.05379995 42.28200071
v -3.31479925 62.55459875 42.19850228
v -3.3959005 40.307701 42.63270248
v -3.23240063 48.91759784 43.31430179
v -3.33369932 44.00599887 42.72499942
v -3.28870005 50.39569751 42.65570169
v -3.36850015 62.1156004 42.59789976
v -3.18209984 64.49880271 42.68880246
v -3.37000075 40.13709887 42.49150089
v -3.3517997 39.96749969 42.19860105
v -3.31959929 43.88440017 43.44419753
v -3.22140059 54.95300085 44.00900009
v -3.22609997 60.8880986 43.76279767
v -3.24200072 44.07479894 43.82610057
v -3.2064002 60.55339825 44.00189974
v -3.33080067 42.89020315 44.61890069
v -2.76520032 62.36019963 45.2724975
v -3.17030012 58.53950147 45.23079957
v -3.35489969 42.41490146 44.91260212
v -3.32930007 40.71030104 45.68840168
v -3.03239987 57.91880028 45.69020241
v -3.31479925 41.76369803 45.32550128
v -3.37539915 40.58319758 45.69210191
v -3.33810047 41.37710321 45.64089886
v -3.27539972 41.05789902 45.75600126
v -3.37670031 40.58129807 45.88160031
v -3.38059999 40.61360105 46.14920255
v -3.36859892 40.86720014 46.7757998
v -3.36359942 41.00380113 47.00459895
v -3.41889971 50.57860083 47.15450027
v -3.25869927 53.75799958 47.3434972
v -3.37610006 41.1604001 47.27989798
v -3.45400066 50.27420139 47.24770138
v -3.44429989 50.37419892 47.24770138
v -3.42509969 50.47420025 47.24770138
v -3.36750101 50.57330121 47.25199806
v -3.37259928 50.47420025 47.29719867
v -3.431199 50.47420025 47.34769891
v -3.3725005 50.38009878 47.34799903
v -3.21130093 52.59429835 47.84930114
v -3.37259928 50.18450297 47.44770024
v -3.40869937 50.31880176 47.44789779
v -3.41719965 50.47919974 47.45230084
v -3.37259928 50.27420139 47.5357005
v -3.37259928 50.36090238 47.54769777
v -3.37259928 50.37419892 47.54880328
v -3.36159924 41.4108992 47.73229925
v -3.37530037 41.62719961 48.09470197
v -3.30299952 57.53639957 48.27710002
v -3.32450002 41.90499839 48.54159847
v -2.92400082 56.81070136 49.29959966
v -3.31530071 56.60930066 48.98270147
v -3.37089922 42.16030323 48.90680106
v -3.37099989 42.41949826 49.2556983
v -3.37179959 42.57619981 49.43859782
v -3.31679942 42.7481012 49.64929849
v -3.36219949 42.92260111 49.74869958
v -3.36570028 43.11130171 49.84820324
v -3.40229993 43.40420156 49.88990117
v -3.29169937 43.78309958 50.04650015
v -3.31959929 44.21630065 50.06119851
v -3.27520027 44.41379976 50.20439838
v -3.25350033 44.84080084 50.42129904
v -3.33050055 53.5738008 50.49629909
v -3.29419912 46.95740006 51.15329981
v -3.29100035 48.00019781 51.366599
v -3.25640087 49.65190082 51.51760204
v -3.12220085 62.79939933 22.85779939
v -3.13329966 63.17470349 23.15049979
v -3.20039967 61.30479677 23.24930063
v -3.24469992 61.22510115 23.34709853
v -3.17519894 63.30680266 23.4388997
v -3.23070057 47.88909957 24.23109958
v -3.22269986 48.10910022 24.21060012
v -3.2467001 49.01580224 24.25419946
v -3.22780003 49.25890087 24.3410999
v -3.27259985 47.17419814 24.44770011
v -3.27259985 47.17419814 24.44759944
v -3.27259985 47.17409936 24.44770011
v -3.20579996 47.2575978 24.38979941
v -3.20989909 49.43119735 24.45220004
v -3.26349932 47.012102 24.53160124
v -3.21540006 46.80460009 24.64140022
v -3.22299998 49.67900295 24.83550112
v -3.37239983 46.0741987 25.44770012
v -3.24600108 46.06430228 25.32869994
v -3.25490026 48.64530383 25.82089963
v -3.21550073 44.70830278 26.12220098
v -3.15880051 44.09279864 26.49839981
v -3.05409981 42.95909819 27.0768997
v -3.1154994 60.77190209 26.98380117
v -2.52999984 41.38440111 27.59670109
v -3.10350023 60.60210156 27.79520124
v -3.18050046 44.82360273 28.72299917
v -3.0948005 62.32709886 28.73570115
v -3.19600042 43.69889833 29.4980997
v -3.20089924 43.08119836 30.13739894
v -3.27259985 40.1742 30.9477011
v -3.27259985 40.1742 30.94779987
v -3.10750059 60.10079944 29.81520113
v -3.07590043 61.83430273 30.59600018
v -3.22680089 42.43380153 31.40440094
v -3.22280053 41.94050014 32.64180106
v -3.11609965 39.43679704 32.30289901
v -3.27089979 41.87049958 32.99709963
v -3.27259985 41.57410085 33.64770282
v -3.27259985 41.57419963 33.64749768
v -3.27259985 41.57419963 33.64770282
v -3.21809925 38.82360269 34.0071993
v -3.10770004 41.1677018 33.96129967
v -3.15559985 40.76050115 35.75200084
v -3.05820084 58.20439843 36.15370052
v -3.15600064 40.75049836 35.99569971
v -3.18390057 60.09239983 36.14000129
v -3.21249951 38.44929767 36.49929643
v -3.00010069 59.87570053 36.81990245
v -3.26269963 38.50140109 36.99670076
v -3.26230073 38.49980171 37.32310027
v -3.04159917 59.58130008 37.39960092
v -3.28760024 41.69810053 37.66150085
v -3.26370067 38.49670172 37.65960134
v -3.27679965 38.51040094 37.89469925
v -3.24230085 41.69139907 38.0656015
v -3.24680077 38.52650115 38.05880127
v -3.27259985 38.57379882 38.24769943
v -3.27350021 38.64080195 38.45240146
v -3.12259975 56.52900099 39.02590375
v -3.25569995 38.76689868 38.78609887
v -3.22000066 38.88790093 39.29210036
v -3.21970054 41.75200088 39.19070099
v -3.26570085 38.95040224 39.80950268
v -3.22930063 55.6585985 40.01129847
v -3.26450036 39.03649919 40.09189826
v -3.27259985 41.47409952 40.04770058
v -3.27259985 41.4742021 40.0476018
v -3.27259985 41.4742021 40.04770058
v -3.25479959 39.16049887 40.38490067
v -3.03629955 54.07969971 41.58110243
v -3.27959952 39.27410065 40.73220233
v -3.06920087 53.63029967 41.8289992
v -3.26250018 64.9699027 40.59859876
v -3.1135999 40.31359706 40.63880368
v -3.12690023 40.88410193 40.23050132
v -3.27320009 39.36960016 40.95080114
v -3.19449981 40.38420165 40.90639832
v -3.1393002 65.45230094 41.04759991
v -3.24969942 39.47409951 41.07320144
v -2.99670057 52.90030098 42.44449955
v -3.24179938 39.56980036 41.20019853
v -3.08479961 63.24509914 41.47340051
v -3.24719967 39.67390083 41.36729797
v -3.28510049 39.78189907 41.62730218
v -3.24969942 40.10089811 41.55969881
v -3.3046008 40.20700065 41.81259888
v -3.30260063 40.09899861 41.91880019
v -3.26349932 39.98590209 41.67789739
v -3.21230007 62.80409871 41.98140027
v -3.28790036 39.87870164 41.73979846
v -3.31009987 44.23279975 42.74840132
v -3.27080102 64.97589753 41.96039935
v -3.2090994 51.38979955 42.52679749
v -3.15699978 64.83689937 42.21139991
v -3.23189916 45.54259949 42.92940133
v -3.17499949 62.43030276 42.43640006
v -3.20780014 46.40919917 43.12690045
v -3.26840004 44.28160182 43.30070134
v -3.22640009 48.18399769 43.33420101
v -3.11289898 46.40660065 43.74129908
v -3.19159926 49.37379812 43.43569915
v -3.12440048 64.06329944 43.30320109
v -3.19230018 43.94350136 44.25630042
v -3.10959954 43.81809986 44.7281982
v -3.20959897 42.19039899 45.41820092
v -3.06759959 53.37499862 45.80370162
v -3.23189916 40.96230075 45.97999846
v -3.27029955 41.15869815 45.78979724
v -3.30620019 41.27419944 45.74770042
v -3.31039999 41.37170102 45.76639914
v -3.29619929 41.48059963 45.73609824
v -3.32919939 40.67490187 45.90230112
v -3.27899928 41.37519991 45.85689915
v -3.2539999 41.4742021 45.94129795
v -3.22640009 52.67079901 46.13510063
v -3.25300076 40.84410216 46.07450262
v -3.33149969 40.6793999 46.09040148
v -3.23430013 40.88159839 46.29010022
v -2.83400039 56.38270113 46.75319949
v -2.96469961 60.34790223 46.74420344
v -3.21490049 40.95220298 46.53930005
v -3.05230098 51.15010104 47.46840104
v -3.27160071 40.94400092 46.7359026
v -3.26329987 41.16529703 47.14830029
v -3.2677998 50.60030077 47.42530128
v -3.32519903 50.37419892 47.44770024
v -3.30260063 50.47420025 47.44770024
v -3.27259985 50.37419892 47.54050245
v -3.2581997 41.44760143 47.71179979
v -3.27259985 50.36049969 47.54769777
v -3.14799993 53.07249868 47.86449718
v -3.27259985 50.16820142 47.6477029
v -3.27259985 50.27430016 47.59260206
v -3.27559916 50.17420005 47.6477029
v -3.31080079 50.27420139 47.6477029
v -3.33000098 50.37440026 47.64810179
v -3.17519894 58.43790075 47.77060086
v -3.27259985 49.98289713 47.74770043
v -3.27259985 50.07419872 47.72919925
v -3.28260074 50.17499785 47.74750288
v -3.27520027 50.26459749 47.77520146
v -3.27259985 50.07419872 47.76019917
v -3.2485996 50.39820106 47.84669882
v -3.22470003 50.92520347 47.94570101
v -3.27630008 41.74330114 48.2510996
v -3.05549974 57.97860049 48.21729981
v -3.2654995 42.12110125 48.86380007
v -3.27729922 42.29250117 49.12020283
v -3.2797002 42.43140056 49.32049801
v -3.22450059 42.62119908 49.58120125
v -3.09650055 55.86550016 49.73139889
v -3.19430036 42.8972997 49.85779954
v -3.26460103 43.01509939 49.88500045
v -3.09409958 43.2831993 50.14440062
v -3.14959931 43.41030277 50.14770196
v -3.18050046 43.59989994 50.16120364
v -3.24360011 43.97670091 50.13429906
v -3.16209995 54.88690188 50.15219999
v -2.75700016 52.11569912 51.61780092
v -2.79420006 51.46459826 51.76880015
v -3.09429903 49.88430143 51.72859903
v -2.97179996 49.16840086 51.93980117
v -3.06240064 63.1160012 23.05769948
v -3.05590054 63.31859858 23.29989964
v -3.12810072 61.30970129 23.44539981
v -3.13189973 63.35060144 23.54610016
v -3.16769969 63.33420111 23.71209978
v -3.07360012 47.94140053 24.26040134
v -3.13170028 48.46569805 24.25210051
v -3.16810049 47.53279805 24.30050179
v -3.17350078 47.37230129 24.34460069
v -3.08169961 47.02920134 24.45140035
v -3.08360102 49.20380003 24.55370008
v -3.03089926 62.89670337 26.4543009
v -3.04240076 47.97510155 26.06199997
v -3.00439926 43.40449788 26.71279881
v -2.55490045 41.81390194 27.27339967
v -3.06240064 45.97959956 27.651101
v -3.08389924 45.05100005 28.39579997
v -3.0545006 44.73540112 28.57619974
v -3.12100037 44.46910194 28.85899991
v -2.96839985 40.90280066 28.88030096
v -3.18050046 43.41619883 29.70089843
v -3.13900008 43.23200005 29.80490012
v -3.15800082 42.7853011 30.51090047
v -3.1622994 42.51430255 31.04929991
v -3.27249917 40.1742 30.9477011
v -2.9843006 39.8239997 30.94420031
v -2.95690025 60.05510116 30.39069981
v -2.996201 39.59960359 31.62140037
v -3.1580996 42.16130237 31.83000019
v -3.07900042 42.27520048 31.33720026
v -3.17260042 42.17409744 31.84769977
v -3.17260042 42.17420001 31.84750033
v -3.17260042 42.17420001 31.84769977
v -3.21210062 42.1726994 31.97510146
v -3.12830016 39.12079922 32.93180225
v -3.17260042 41.8738997 32.64770092
v -3.17260042 41.87419982 32.64709688
v -3.17269919 41.87419982 32.64770092
v -2.91130074 41.8693029 31.80750055
v -3.07229896 38.95619953 33.16690017
v -2.95690025 59.28740109 33.35110274
v -3.02219952 58.97079923 34.31740364
v -3.0502989 38.56530043 34.48429793
v -3.04979933 60.35100222 35.59640101
v -2.98839974 40.52329859 35.61780083
v -3.03689979 40.5973033 36.23479798
v -3.01849929 57.91750102 36.71370113
v -2.82610035 40.47779785 36.79870017
v -3.17740046 38.44829853 37.04530149
v -3.13820038 41.20199926 37.11410155
v -3.02630056 41.03839871 37.30040118
v -3.01029913 57.35229956 37.67020058
v -3.19090025 38.46309947 37.58449872
v -3.16769969 38.48300249 37.81659921
v -3.10479949 41.28650063 37.70479816
v -3.16190051 41.44950094 37.88690369
v -3.13970099 38.55799874 38.19060031
v -3.16769969 38.63700294 38.41910314
v -3.14530073 41.45780177 38.27259814
v -3.15260053 41.5816001 38.70740239
v -3.17170005 38.76129894 38.70070093
v -3.1458003 38.83330157 38.89269908
v -3.14640055 41.56679916 39.02620008
v -3.12529895 56.23929992 39.49260069
v -2.94299967 58.70669968 39.06060011
v -3.17230029 38.97560107 39.6767007
v -3.08800027 41.22239994 39.59289834
v -3.16760092 39.05569939 39.96699822
v -3.11219996 55.85020155 39.993899
v -3.1063001 41.05640222 39.96460104
v -3.1814996 39.18040188 40.28399898
v -2.85910044 54.19159954 41.8148023
v -3.16989932 39.27170348 40.45579779
v -3.07629932 39.37860001 40.4123979
v -3.12229963 64.17489915 40.62320115
v -2.97670069 65.22270399 40.64749961
v -3.07420037 39.47280025 40.53789819
v -3.0522003 63.69269846 40.98389812
v -3.11379934 40.11270163 40.81370249
v -3.15060035 39.6621011 40.99499882
v -3.17720102 39.77520142 41.20160036
v -3.1930011 39.87519895 41.32219992
v -3.08279943 65.19920332 41.84209819
v -3.1089993 51.8019997 42.6571985
v -2.99349991 65.08280166 41.96139849
v -2.79129952 55.86629796 43.34040099
v -3.1879997 50.76899959 42.88959911
v -3.04660056 51.19839785 43.14869916
v -3.20429935 45.32520116 43.19699977
v -3.23690055 44.78049916 43.19579929
v -3.12869906 49.87109987 43.54100009
v -3.01859996 50.05110075 43.86640046
v -2.85839953 61.39360242 43.64469786
v -3.10530096 45.90000271 43.78099873
v -3.22239973 44.43269983 43.58330207
v -3.1301009 45.34149891 43.70569856
v -3.08360102 49.4502 43.86119962
v -3.10320011 48.21929809 43.95430195
v -3.17079969 44.42760156 43.95669912
v -3.14989943 44.26300187 44.20119958
v -3.17239907 43.06990011 45.03020047
v -3.04230008 42.83129951 45.57079954
v -3.13650033 53.78969851 45.34590197
v -3.08449948 42.23969874 45.7708022
v -3.18239996 41.87990213 45.7212973
v -3.1343007 53.0924017 45.94520333
v -3.23389934 41.2846999 45.92990092
v -3.2279007 41.57519877 45.94710284
v -3.19630054 41.08579895 46.05459961
v -3.17910052 41.17330154 46.07939955
v -3.17570041 41.67119974 46.05009779
v -2.92990069 56.8581016 46.35890028
v -3.16539939 41.27059798 46.10780094
v -3.19740035 41.48119987 46.06260033
v -3.20470015 41.57419963 46.04770061
v -3.1806999 41.02880241 46.22109881
v -3.1458003 41.4012991 46.16260166
v -3.17120048 41.57419963 46.14320011
v -3.16829994 41.16380022 46.93650171
v -3.02850018 55.13600294 47.17030036
v -3.04720081 59.1300993 47.43489758
v -3.0241997 54.80730123 47.3504
v -2.96930022 54.40700339 47.66999929
v -3.15140004 41.45920361 47.58379976
v -3.21240074 50.37509928 47.6519008
v -3.26530005 50.07419872 47.74770043
v -3.25389922 50.17420005 47.74770043
v -3.22429924 50.27420139 47.74770043
v -3.1738009 50.37229941 47.72309804
v -3.17260042 50.17420005 47.83140021
v -3.16489982 41.62229889 47.92330205
v -3.19230018 50.17420005 47.84769796
v -3.17260042 50.1441005 47.84769796
v -3.22819892 50.27420139 47.84769796
v -3.17260042 49.95780087 47.94769929
v -3.17260042 49.97420119 47.93899956
v -3.18429947 50.00700184 47.94710285
v -3.17260042 50.07419872 47.89810322
v -3.19589974 50.17420005 47.94769929
v -3.17970076 50.25139973 47.99700284
v -3.09220008 41.95489838 48.52130036
v -3.17260042 49.97420119 47.96039938
v -3.17260042 50.07419872 47.99040016
v -3.16130026 50.389999 48.04710038
v -3.06849995 50.31100239 48.24700047
v -3.09099959 51.46810094 48.24900254
v -3.10229974 42.17990232 48.93889889
v -3.14059946 42.34180092 49.22829985
v -3.16190051 42.49030041 49.45029877
v -3.17230029 42.76789784 49.7585998
v -3.15830094 43.1059983 50.00479842
v -3.17859905 44.07870052 50.25709824
v -2.98129939 45.21830083 51.0999997
v -2.97619922 45.98469784 51.40409903
v -3.01349979 46.47979996 51.47919785
v -2.87929978 62.60449874 22.75410163
v -2.96260066 61.75220233 22.93810096
v -2.85370015 61.58649713 23.24719978
v -2.90009936 61.51349916 23.36770056
v -3.03360035 61.33779877 24.01370125
v -2.92239954 63.42269904 24.14800004
v -3.0733 47.36159948 24.34040089
v -3.07420037 47.52059943 24.30510049
v -3.07149927 47.71959916 24.27679977
v -3.0714005 48.12649968 24.26110036
v -3.00990023 48.53650019 24.35519993
v -3.07020001 47.23310178 24.3764003
v -2.98159951 48.72869969 24.45030054
v -3.01300022 46.77600115 24.54810034
v -3.01649911 46.60829767 24.6452999
v -2.98889931 49.04059838 24.65589914
v -2.86590067 46.2356984 24.78739996
v -2.92039936 48.91260215 24.75370084
v -2.97720026 49.00799908 25.04639934
v -2.83419984 48.72580104 24.94379948
v -2.97720026 45.83730006 25.19650011
v -2.88470007 63.22309908 25.39579995
v -2.96420004 48.77190203 25.27759946
v -3.00109983 48.41999977 25.63199957
v -3.03889997 45.16090159 25.61449944
v -2.93759938 44.57830068 25.82169932
v -2.84179975 61.30110033 25.2643998
v -3.04850007 43.91930167 26.45490115
v -2.83480008 42.54519989 27.07430117
v -2.89779906 45.28850273 27.9883011
v -3.03000079 43.88550188 29.07119929
v -3.03789893 43.55039884 29.31649944
v -2.79040105 60.5931017 28.67890026
v -3.03480084 43.32419821 29.50580029
v -2.84920022 40.13709887 29.89410087
v -3.01890008 42.90980224 29.97879979
v -2.93810085 39.37149966 32.02080355
v -2.80089962 59.99400169 30.96820055
v -2.89240066 39.14929939 32.39680293
v -3.06049924 41.71749827 32.68510217
v -3.02139983 38.7621993 33.58829771
v -2.82489986 40.8892002 33.67450104
v -2.98019957 38.59799851 34.06039684
v -2.79869999 40.69739961 34.03010353
v -2.94639979 58.78710192 34.96790045
v -3.07159995 38.37580203 35.85559984
v -2.95800006 40.43760053 35.9458985
v -3.0691002 38.3583 36.21220147
v -3.07229896 38.36660083 36.53860098
v -3.07170062 38.39849732 37.04429855
v -3.08869929 38.43030262 37.58300191
v -2.77290092 40.56140266 37.50339746
v -3.07670012 38.46620327 37.79799926
v -2.89520053 59.3522008 37.95299886
v -3.0038997 38.47209933 37.84799803
v -3.00570043 41.08660054 38.12029964
v -3.02320056 57.08359941 38.11949805
v -3.07190007 38.65140119 38.40409706
v -3.04400014 38.58739927 38.23469922
v -3.02049947 41.11200072 38.60520143
v -3.06780094 38.84929919 38.80059969
v -3.00180074 41.07310266 39.03640042
v -3.05409981 41.21440303 39.33190258
v -3.07349945 38.97790327 39.28190002
v -2.94590022 56.49439961 39.30479665
v -3.06430015 39.07140069 39.72850019
v -3.03950021 56.03979873 39.86920031
v -3.05739925 39.17559993 40.00140205
v -3.02019935 39.26839834 40.08349865
v -3.0475997 55.48450129 40.44070053
v -2.81370038 64.92099425 40.50880157
v -2.59059974 64.47869835 40.60810009
v -2.83529965 65.05100395 40.53499954
v -2.89070061 65.15119903 40.58149942
v -2.95679957 39.58349959 40.26810012
v -2.98790017 39.68429872 40.43510078
v -2.9590011 57.61949911 40.8849985
v -2.90620056 63.93590345 40.84760105
v -3.10320011 39.79550332 40.89390338
v -3.10940009 39.91509995 40.92020012
v -2.91160086 57.33039827 41.33080088
v -2.95810073 63.5230005 41.21270107
v -2.72550067 63.12860251 41.90409803
v -2.97440039 62.73939778 42.24530228
v -2.75469986 64.58910517 42.77640002
v -2.99300034 46.49919771 44.38929995
v -3.05889986 48.76260205 44.09999777
v -3.03349968 45.29439879 44.29959773
v -3.07259909 54.97430189 44.14770193
v -3.07269976 54.97420312 44.14770193
v -3.07310055 44.24319763 44.59799854
v -3.00490073 44.9760038 44.57350253
v -3.07259909 54.97420312 44.14789948
v -3.07229896 54.56090127 44.62749785
v -2.5478001 59.26309883 45.43050211
v -2.98060037 43.95250122 45.15689744
v -3.03640022 43.48959949 45.20430148
v -2.89940034 54.01149989 45.40459666
v -2.28829925 61.36379919 46.45240151
v -2.76690038 57.4427008 46.22969976
v -3.15370034 41.67499875 46.14680158
v -3.09629921 41.77520143 46.25579896
v -3.13370046 41.17750324 46.28170061
v -3.10229974 41.29559926 46.3105009
v -3.12040012 41.57419963 46.24769947
v -3.1273998 41.67419716 46.24769947
v -3.10750059 41.1746008 46.50030322
v -3.04090015 41.518301 46.44749699
v -3.06949909 41.67619924 46.37629975
v -3.05739925 41.77469996 46.42380256
v -3.05379969 41.34349717 46.50500259
v -3.04929976 41.32049797 46.83369671
v -2.94850064 56.00240127 46.82049895
v -2.68389962 55.79880095 47.3255013
v -2.82959923 51.48739991 47.57660063
v -3.0502989 41.35649738 46.98849875
v -3.07810005 41.37900271 47.19150263
v -3.06369991 41.56540112 47.63420122
v -2.89139962 54.68289886 47.67210014
v -2.96310023 53.87310197 47.94839831
v -3.05399913 53.56330033 47.89379894
v -3.08740003 50.35179996 47.89250348
v -3.07810005 41.68850043 47.93030363
v -3.16799982 49.97420119 47.94769929
v -3.14950054 50.07419872 47.94769929
v -3.13209917 50.17420005 47.94769929
v -3.11650044 50.17420005 48.04770062
v -3.07259909 50.11740106 48.04770062
v -3.07239964 50.1744014 48.01570156
v -3.14670067 50.27420139 48.04770062
v -3.03960089 52.12520044 48.2975007
v -3.05609999 52.92419675 48.09769939
v -2.96430072 53.36949766 48.14300258
v -3.00049958 41.91389947 48.32210309
v -3.07259909 49.93780288 48.14770195
v -3.07259909 49.97420119 48.12779894
v -3.09639988 50.02209911 48.14670281
v -3.07259909 50.07419872 48.07680104
v -3.10720047 50.1748003 48.14909999
v -3.04010046 51.04910057 48.35679944
v -3.07259909 49.97420119 48.18100027
v -3.07250031 50.0742975 48.21340202
v -3.01599954 42.46599814 49.44129892
v -3.00759993 42.65739984 49.70400043
v -3.07540086 42.74729961 49.78290206
v -3.07190007 42.83840366 49.86760098
v -3.06740014 42.96369879 49.96280037
v -2.97330057 43.07680291 50.10199988
v -3.07949999 43.48939815 50.24810219
v -3.12649943 43.78279946 50.2606997
v -3.03300011 43.67020061 50.35869896
v -2.97580032 43.83679858 50.52479926
v -2.95729914 44.23809936 50.72510204
v -2.70550079 46.96960248 52.05820111
v -2.69989915 62.55839776 22.74279957
v -2.90370082 62.13579973 22.76879999
v -2.88319946 62.85380115 22.83289878
v -2.74759951 61.78480163 23.04899975
v -2.80879966 63.01459803 22.90319946
v -2.83559977 61.65090174 23.1466001
v -2.85999891 63.50389907 23.59070053
v -2.83690093 63.50949882 23.77939924
v -2.94469973 47.33369956 24.3507
v -2.9727991 47.51779956 24.31800003
v -2.97289978 47.71499856 24.30060056
v -2.96990046 47.92369715 24.29849971
v -2.9727991 48.1034017 24.30800103
v -2.96779961 48.28489939 24.33599973
v -2.8980004 47.04859908 24.41920184
v -2.79760018 48.64429709 24.84909967
v -2.89559943 48.75960083 25.14690024
v -2.63649937 63.41809844 25.07399914
v -2.90330002 45.55120045 25.27910007
v -2.86739938 44.85410118 25.56999974
v -2.84250067 48.0565979 25.73810021
v -2.81219977 62.70389983 27.78600004
v -2.91740005 46.12020091 27.35750024
v -2.50349985 40.98289898 27.97760119
v -2.9144995 44.10509984 28.75250038
v -2.92050004 43.01289977 29.63759933
v -2.7932997 39.85249987 30.34510029
v -2.89630035 42.26449867 30.85720109
v -2.97259965 42.27399999 31.04770053
v -2.97259965 42.27420134 31.04740041
v -2.97259965 42.27420134 31.04770053
v -2.60159977 62.11949818 30.35759903
v -2.87589966 41.32219992 33.00690108
v -2.81049971 61.52300048 32.04270104
v -2.81340026 38.73199717 33.15359983
v -2.82410017 61.02569873 33.75140059
v -2.8259009 38.41710107 34.33780052
v -2.95010002 38.35390074 35.34349714
v -2.82229944 58.6598009 35.44520042
v -2.78190077 58.48650148 35.88589694
v -2.97449916 38.32410131 35.80989775
v -2.97250088 38.31520023 36.18059751
v -2.81609945 60.12440269 36.39059916
v -2.86679914 40.31800011 36.18990129
v -2.97040003 38.32880069 36.55619799
v -2.6482991 40.23619984 37.00660098
v -2.99209997 38.41149753 37.5796018
v -2.8676995 40.76059993 37.85240108
v -2.91109939 38.50890033 37.93669731
v -2.90769927 38.65999834 38.29650151
v -2.80970002 57.19189778 38.18579837
v -2.96460084 38.80379846 38.59680182
v -2.95870098 40.89250154 38.7038997
v -2.95229965 38.89320055 38.72809939
v -2.95789939 38.95999854 38.87929997
v -2.97309922 39.0733002 39.28259904
v -2.86480086 58.32709884 39.81179728
v -2.95879975 39.16830203 39.63589933
v -2.9731999 40.90549796 39.36970273
v -2.99599965 40.8592982 39.66999924
v -2.91740005 40.57669747 39.55550089
v -2.93399982 56.25600036 39.69079882
v -2.96019969 39.27640285 39.90720181
v -3.00520086 40.62009736 40.01260153
v -2.92700014 39.42769841 40.026901
v -2.8795999 55.65750059 40.48799819
v -2.94219998 40.28939737 40.00949774
v -2.88239977 39.92719979 39.95819971
v -2.69560057 58.06109978 40.37359862
v -2.78509954 54.65039833 41.53950327
v -2.74670105 52.89910049 43.03240008
v -2.68109975 64.9185021 42.32829924
v -2.90640001 51.71860004 43.26620253
v -2.84780029 50.45439981 44.18130037
v -2.48780044 60.93690068 44.27970232
v -2.70509999 60.67590112 44.3231022
v -2.97130039 49.38070092 44.27629841
v -2.80610046 54.97970029 44.41059719
v -2.95139928 46.02100117 44.60580171
v -2.90149929 48.85419997 44.62410154
v -2.76589934 62.82539976 44.8145003
v -2.94129961 43.34960219 45.61920272
v -2.92519941 53.70370033 45.67630183
v -2.66409918 58.16289804 45.94160187
v -2.92200065 42.50830011 46.20110082
v -2.97980068 42.18590096 46.2334
v -3.02770049 41.87749736 46.4463003
v -2.69519977 52.78350042 46.73030286
v -2.41599916 51.76449967 47.91010049
v -2.63849955 60.65809896 46.77719783
v -2.9705007 41.72470119 46.66120267
v -3.01069992 41.77420229 46.54769966
v -3.00830085 41.87459872 46.5467993
v -2.96549931 41.96180118 46.67599982
v -2.9612995 41.60769929 46.74880024
v -2.91199975 41.84419904 46.91099895
v -2.97599977 41.50370141 46.83789841
v -2.97259965 56.07409998 46.74769853
v -2.97259965 56.07419876 46.74759975
v -2.97569965 41.50989759 47.03810242
v -2.98630078 41.54349983 47.25389756
v -2.71439997 55.49910088 47.4765993
v -2.64459886 59.41630149 47.58680098
v -2.74410062 54.92459945 47.78910204
v -2.96110005 41.66960036 47.55569848
v -2.9217993 41.70439929 47.39450271
v -2.96559998 41.75989902 47.83150278
v -2.85610113 58.61369992 47.95229989
v -2.89249944 41.93740014 48.12329711
v -2.99050059 50.29440072 48.09549976
v -2.86670036 53.79000243 48.16600178
v -2.90000058 41.97600188 48.26250042
v -3.06189918 49.97420119 48.14770195
v -3.03700047 50.07419872 48.14770195
v -3.01480095 50.17420005 48.14770195
v -2.9727991 50.17409748 48.19640146
v -3.04389947 50.17420005 48.24769948
v -2.97229953 50.08490053 48.2484023
v -2.93950078 52.76789789 48.34900007
v -2.84369926 53.32939911 48.35640055
v -2.97259965 49.91109964 48.34769701
v -3.0035008 50.00920147 48.34710057
v -3.01519985 50.17420005 48.34769701
v -2.97240021 50.19419804 48.4429002
v -2.97259965 49.97420119 48.40549895
v -2.97259965 50.07419872 48.42899962
v -2.88209965 51.30070138 48.66100134
v -2.96079993 42.1608009 48.82000129
v -2.92760039 42.28850081 49.08530132
v -2.92379948 42.42039863 49.35310111
v -2.97199941 42.77690149 49.8407002
v -2.96620022 42.89850019 49.94760053
v -2.97250088 43.01050259 50.04800075
v -2.77620036 55.70740058 50.15110208
v -2.97259965 43.1405009 50.14770196
v -3.00910054 43.17419812 50.14770196
v -2.97259965 43.17419812 50.18350003
v -2.97520008 43.26929873 50.25949922
v -3.01519985 43.33490002 50.25360315
v -2.96969911 43.37440213 50.34499973
v -2.43749965 55.09530035 50.79000052
v -2.97119972 43.57130099 50.44839737
v -2.84829986 53.30709893 51.10139774
v -2.70979937 47.99489819 52.22119761
v -2.63709962 62.8470997 22.79549943
v -2.75019993 63.30989885 23.10630021
v -2.76509965 63.41630151 23.23570018
v -2.81650025 63.4945991 23.44479956
v -2.74249934 61.53500156 24.23910029
v -2.7864007 47.35290355 24.37649907
v -2.79179909 47.54690378 24.36630063
v -2.81039904 47.78860057 24.36829891
v -2.84519987 48.00900011 24.37649907
v -2.86059915 48.33160061 24.4419997
v -2.72059995 63.47439977 24.51090044
v -2.81120063 46.6753008 24.53549902
v -2.82929911 46.82960137 24.48250094
v -2.84319969 48.5080988 24.54590071
v -2.82480109 46.53820214 24.5989007
v -2.72559945 46.22470027 24.71239991
v -2.71629947 48.31409857 24.64189979
v -2.83410106 45.97750251 24.93240055
v -2.78380027 45.77289925 25.01750027
v -2.80860021 48.64550138 25.04619989
v -2.67580013 45.49399876 25.06279966
v -2.79209921 48.42839938 25.30960042
v -2.87490052 44.22960098 25.95029959
v -2.81520099 43.28770113 26.49320086
v -2.57679984 43.06710024 26.2110997
v -2.50999995 47.19990224 26.15859929
v -2.78720039 46.5395014 26.89979936
v -2.76399984 60.90890198 27.42400001
v -2.87479985 44.90840042 28.21789994
v -2.73829954 62.49999939 28.75209958
v -2.83430051 44.57680007 28.36860096
v -2.79970103 43.50560092 28.98940092
v -2.68030006 40.46820156 28.99399962
v -2.85210077 43.21849837 29.30060059
v -2.87260022 39.37420076 31.84769977
v -2.87260022 39.37420076 31.847601
v -2.87260022 39.37409818 31.84769977
v -2.71709916 38.98460092 32.39239987
v -2.48530069 40.96979999 32.69080068
v -2.76509965 38.59859875 33.44160275
v -2.77430085 40.37860191 35.02520092
v -2.76569989 58.98340054 34.62649866
v -2.6804995 60.80039846 34.64009911
v -2.74989981 60.5210003 35.39470019
v -2.81540044 38.2927025 35.23220135
v -2.85370015 38.27890069 35.69150162
v -2.83389971 38.27069863 35.99119789
v -2.58930048 60.31860046 36.07689974
v -2.86330025 38.29650151 36.46580056
v -2.88820086 38.39989915 37.53109984
v -2.67920024 57.31740186 38.10759955
v -2.81749939 38.43299992 37.68909685
v -2.76940013 40.54869877 37.69459782
v -2.81570056 38.5611975 38.0122976
v -2.92080016 40.83829727 38.31259791
v -2.79200044 40.5462978 38.01820126
v -2.87019925 40.59149841 38.63859852
v -2.81749939 56.74499748 39.00560185
v -2.88330013 40.56190033 38.91820183
v -2.87589966 38.97710168 38.74470106
v -2.85800063 39.07149947 38.87469937
v -2.8915003 40.57319858 39.23960185
v -2.8800007 39.16799811 39.16680142
v -2.83340014 39.26919993 39.18050065
v -2.84810041 40.27109754 39.38519889
v -2.89290023 39.27640285 39.61930146
v -2.8281993 39.98730012 39.59439895
v -2.92009924 40.42279959 39.78229797
v -2.8489001 39.4100976 39.65960135
v -2.83979958 56.10400199 39.99690022
v -2.84139896 39.62060072 39.7951994
v -2.75769918 55.78509792 40.47540068
v -2.54579992 64.67680151 40.53689905
v -2.61399974 64.1681977 40.78539986
v -2.54289938 54.7426003 41.77500008
v -2.6905004 65.6500014 40.8451013
v -2.44649951 63.99430183 40.96260087
v -2.54889991 65.84320383 41.04669954
v -2.78210022 63.43009951 41.44150022
v -2.59010017 56.14290005 43.14189894
v -2.68380084 65.41229737 41.84660001
v -2.75689949 51.81330175 43.6008003
v -2.66580114 64.08430037 43.45090278
v -2.86089927 49.92729862 44.40669941
v -2.80649936 49.32280021 44.7837967
v -2.74690049 54.36290068 45.18539761
v -2.88849908 45.31230352 45.04589798
v -2.88160008 45.93820176 44.9388001
v -2.84950035 46.83100321 44.99730104
v -2.76750062 47.24999978 45.26240353
v -2.72460031 58.886503 45.4880989
v -2.78220089 44.57559958 45.80089795
v -2.80059949 53.23630058 46.22980234
v -2.69909945 43.12490217 46.89810132
v -2.90110039 42.37110268 46.43349764
v -2.74029971 42.75389849 47.04299934
v -2.92900032 42.07120126 46.76649982
v -2.97250088 56.07419876 46.74769853
v -2.91759949 41.98600087 46.90629958
v -2.90680081 42.08999876 46.9415012
v -2.89869942 41.76079938 47.09289933
v -2.6827998 51.80490214 47.54209803
v -2.88199897 41.89740037 47.08179863
v -2.9214004 41.67419716 47.14770005
v -2.83019948 41.95970033 47.56899882
v -2.82160042 42.07199905 47.40790181
v -2.86950023 41.87720104 47.74760166
v -2.66990027 50.24910133 48.66140023
v -2.84369926 41.96900031 48.00340037
v -2.79200044 54.25280159 48.08619979
v -2.86670036 50.38490073 48.24889997
v -2.74529921 58.24589881 48.3370028
v -2.75319925 53.8124014 48.3324022
v -2.95309934 49.97480144 48.34920142
v -2.89460029 50.17420005 48.34769701
v -2.8580994 42.12689854 48.59660053
v -2.92220009 50.07419872 48.44770214
v -2.87260022 50.04670149 48.44770214
v -2.87309979 50.07379983 48.43110047
v -2.83159941 52.08509809 48.66500169
v -2.70649993 52.59999686 48.74810123
v -2.87260022 49.88140279 48.54769967
v -2.87260022 49.97420119 48.49150093
v -2.9053002 49.97420119 48.54769967
v -2.91709992 50.07550178 48.54959918
v -2.70959992 51.34269943 48.9569024
v -2.87260022 49.97420119 48.62429911
v -2.86780018 50.08449784 48.64469979
v -2.72869944 50.47730024 48.94319937
v -2.8676995 42.2218016 48.86810055
v -2.81030027 42.67070018 49.72959816
v -2.74339971 56.46129884 49.74229825
v -2.87260022 42.77349758 49.84810067
v -2.86980035 42.87419793 49.9476993
v -2.87260022 42.95940211 50.04770063
v -2.87750095 42.97409668 50.14780074
v -2.92200065 43.07420059 50.14770196
v -2.91789961 43.07459948 50.24869863
v -2.89300091 42.98039924 50.21600056
v -2.94099949 43.17869994 50.24950022
v -2.93780073 43.19279807 50.35839884
v -2.858901 42.91630235 50.59429834
v -2.86780018 42.8554992 50.48529715
v -2.90609989 43.39569937 50.60599929
v -2.30790024 54.38670148 51.23239899
v -2.82259956 43.10730136 50.82849968
v -2.90870031 43.73609823 50.7149017
v -2.88640013 44.06700337 50.85150269
v -2.88129996 44.23619986 50.90289949
v -2.7929008 43.77859775 51.26209965
v -2.83669958 45.45480058 51.48160262
v -2.69650093 46.27469903 51.95840112
v -2.76729928 49.82630195 52.16860033
v -2.72329915 48.63940017 52.2622991
v -2.5519999 62.47560215 22.75579978
v -2.61640071 63.54209812 23.34129935
v -2.68919924 46.86139908 24.46920061
v -2.71000071 47.07950023 24.42469901
v -2.74399995 47.98329981 24.45060066
v -2.70589968 48.16009812 24.55920105
v -2.7108004 48.39849737 24.74400007
v -2.69310082 48.36360347 25.16920042
v -2.69580002 48.13249832 25.45809991
v -2.67229934 44.46450134 25.51429866
v -2.68529955 44.09320134 25.71929891
v -2.59539979 63.02529984 26.84849944
v -2.49129933 61.55779941 25.11120094
v -2.79209921 42.97309754 26.68670152
v -2.45450022 46.83129953 26.38299919
v -2.68239901 42.40620173 26.96299969
v -2.57970038 46.20399946 26.90829965
v -2.40479968 40.59870134 28.29929942
v -2.70919912 44.11550152 28.47000032
v -2.62280015 42.8858001 29.29180018
v -2.68720096 40.14590118 29.53370022
v -2.71959891 39.18850137 31.90980028
v -2.73969947 39.36529968 31.4708988
v -2.23010032 40.90770138 32.13420018
v -2.44849968 61.54380006 32.4230009
v -2.6947002 38.4602996 33.7663003
v -2.64839977 59.33280306 33.66790216
v -2.76959958 38.34529978 34.55379701
v -2.67909957 40.11719966 35.62159984
v -2.75489931 40.17440135 35.8844989
v -2.71989903 40.12390111 36.11880282
v -2.61119987 58.27349861 36.49689925
v -2.7092998 38.26079841 36.12649961
v -2.76709983 38.29800211 36.56790274
v -2.55180046 40.02049967 36.84009798
v -2.67089941 58.034199 36.88420069
v -2.78709971 38.40190123 37.50759917
v -2.47450011 39.95169961 37.17919758
v -2.69360039 59.70389791 37.42100074
v -2.77019982 38.48169943 37.80580243
v -2.63190067 38.67199942 38.04860093
v -2.7396007 38.77609988 38.30289904
v -2.75200066 38.87450182 38.43930248
v -2.76440063 38.97530095 38.56629957
v -2.75499998 40.34420188 38.26789876
v -2.79349915 40.23319862 38.70320068
v -2.78959946 39.08299907 38.72140174
v -2.75910101 39.1741981 38.75640201
v -2.83219966 40.28309861 38.97090169
v -2.72890079 39.26399908 38.75749993
v -2.78610057 39.97219906 38.98400068
v -2.79219988 39.38070086 39.14210026
v -2.79699993 39.52270024 39.42859877
v -2.77439962 39.4725989 39.11819689
v -2.75769918 39.58300192 39.03730078
v -2.79669981 39.67110096 39.47349927
v -2.76160076 39.72010058 39.00490283
v -2.68070085 56.39230123 39.72620179
v -2.68260036 64.83959667 40.49999927
v -2.60179922 65.23010446 40.52810054
v -2.64049973 65.41519981 40.61180032
v -2.56140055 57.63779894 41.08929784
v -2.60700006 65.76679815 40.94770115
v -2.63500067 63.66310037 41.22790091
v -2.53919914 65.87159763 41.15720134
v -2.53109965 65.87880055 41.30459911
v -2.5129005 65.85800477 41.44059986
v -2.42470079 65.85890134 41.5536014
v -2.34309996 65.74949746 41.75269989
v -2.79320092 65.16660022 41.95139949
v -2.69750007 62.84099849 42.28530205
v -2.47699986 53.34410128 43.22470215
v -2.71950014 53.25400017 42.84109715
v -2.48210003 61.79470185 43.49420009
v -2.44670085 61.41600138 43.8935026
v -2.18420069 63.7263007 44.03930099
v -2.6996997 50.64749967 44.45909915
v -2.48980062 63.17310031 44.56530046
v -2.13090058 59.91519883 45.35240207
v -2.6689999 49.6301021 45.03050059
v -2.64299948 50.19259866 44.84529887
v -2.23529927 59.48849787 45.56179968
v -2.56760054 47.41920007 45.88589699
v -2.56960071 48.14079915 45.72219767
v -2.73939935 45.39339718 45.68320083
v -2.71610002 46.4481998 45.5418017
v -2.71730051 45.96799739 45.62280038
v -2.62960037 53.54620099 46.12990358
v -2.84080061 42.26380345 47.23699957
v -2.74720062 42.27150025 47.64410144
v -2.7579993 42.15009909 47.76559756
v -2.7886991 42.05160217 47.86399951
v -2.49260049 58.94650076 48.03879954
v -2.66189955 54.62620244 48.09619878
v -2.77969924 42.07630333 48.05080061
v -2.76199966 42.13390012 48.28309865
v -2.76270057 42.16860027 48.45159993
v -2.80160053 50.24219853 48.4513036
v -2.76049905 42.2451997 48.73050042
v -2.84059927 49.97420119 48.54769967
v -2.81370038 50.07419872 48.54769967
v -2.77280024 50.07409995 48.60340075
v -2.77259889 50.00260259 48.647701
v -2.77259889 49.83890326 48.74769854
v -2.77259889 49.97399985 48.6664985
v -2.78810075 49.87419986 48.74769854
v -2.81430062 49.97420119 48.74769854
v -2.81830098 50.07470019 48.74820001
v -2.6341003 51.90350164 48.99550034
v -2.57819977 57.50429794 49.13079826
v -2.77259889 49.87419986 48.79849889
v -2.77259889 49.97420119 48.8325988
v -2.76840099 50.08869954 48.84199755
v -2.7092998 42.40370198 49.15540065
v -2.56570103 57.0215008 49.53019954
v -2.76709983 42.46679973 49.36460071
v -2.69909945 42.64250393 49.65330265
v -2.77259889 42.77959879 49.84769797
v -2.69399928 56.16450122 49.9780002
v -2.77259889 42.84730094 49.9476993
v -2.81540044 42.87419793 50.04770063
v -2.7768006 42.77190199 50.04520088
v -2.84750017 42.87540221 50.13609979
v -2.71659959 42.39149956 50.25299911
v -2.81340026 42.63509966 50.29810095
v -2.67700062 42.12300076 50.47040124
v -2.80929923 42.56930081 50.44440082
v -2.71739928 42.22659975 50.73130202
v -2.76399984 42.52270216 50.73220239
v -2.78619935 43.43679706 51.18929922
v -2.7272995 44.19349899 51.43960077
v -2.73220023 45.2114968 51.63980098
v -2.6804995 44.87879854 51.68149891
v -2.57100065 52.50099847 51.69530071
v -2.38460034 53.17960036 51.63679976
v -2.66680028 45.81129964 51.92240171
v -2.42860047 50.82380031 52.36600066
v -2.6575003 49.08100085 52.35559898
v -2.29089967 62.35170125 22.84580022
v -2.49990029 62.76150041 22.7657
v -2.2839 62.20130225 22.93720059
v -2.55169978 63.64860335 23.59449954
v -2.5056007 61.78860064 23.35820114
v -2.46440044 63.68590203 23.80630002
v -2.59709985 47.18170118 24.44230172
v -2.6617001 47.50720033 24.42219926
v -2.6601995 47.678 24.44539981
v -2.63830011 46.62900227 24.53150057
v -2.63309926 46.48560105 24.57810112
v -2.61429986 46.28760047 24.64779965
v -2.51510012 61.63089996 24.60230081
v -2.66759997 45.90769951 24.8421
v -2.54760065 48.10509986 24.84039994
v -2.67420075 45.72679827 24.94120096
v -2.60250014 48.24900254 24.95040026
v -2.62230058 48.28070148 25.04949933
v -2.6713002 44.91170176 25.31649942
v -2.62269947 48.12990359 25.34620198
v -2.55090009 42.77269979 26.39480081
v -2.46780055 42.41229914 26.56790079
v -2.52929892 45.76910024 27.15000024
v -2.40130079 62.85230054 27.97950069
v -2.59369973 43.11840206 29.01610036
v -2.1783996 39.05619706 30.56089924
v -2.20719989 38.95449757 30.90679906
v -2.50720008 60.00809981 31.43849895
v -2.45659917 38.77670012 32.35890021
v -2.54620071 38.53899989 33.15160155
v -2.49680029 40.45560024 33.65090159
v -2.66589991 38.34199845 34.23020117
v -2.4326996 61.06869972 34.02940072
v -2.65799987 38.27760143 34.6850034
v -2.61720041 40.32389997 34.4659981
v -2.61020073 38.24280251 34.9868993
v -2.59199968 58.91809937 35.01629984
v -2.6014991 38.23249959 35.30810177
v -2.20420057 60.74449984 35.20009972
v -2.48020052 58.46049726 36.23129909
v -2.66910058 38.30090076 36.56179773
v -2.47419999 60.03179803 36.86029732
v -2.69780019 38.41530034 37.48569788
v -2.66770064 38.45729839 37.65070026
v -2.57500101 40.1185977 37.68999722
v -2.61419919 38.54580012 37.83309831
v -2.6482991 40.22700244 37.87590175
v -2.43319917 59.48770008 38.0096003
v -2.73060084 40.10910017 38.49620025
v -2.63560091 40.03410012 38.14840092
v -2.6034005 38.9819986 38.3317981
v -2.65160044 39.81189985 38.43140054
v -2.6084 39.07429934 38.39839854
v -2.68329937 39.60369893 38.66299956
v -2.70449975 39.86410204 38.60650069
v -2.62540057 39.17370043 38.47630103
v -2.61350017 39.27989794 38.48730297
v -2.54610004 58.46060363 39.78710371
v -2.69370106 39.37309904 38.71210176
v -2.59160078 56.78490228 39.16249715
v -2.67870067 39.47370062 38.68130319
v -2.56080031 56.08380265 40.26400099
v -2.52560059 55.79059889 40.66820042
v -2.64120065 65.60639637 40.75520154
v -2.5408992 54.34550122 42.16700089
v -2.38079943 65.82689848 41.64230067
v -2.46860024 63.41099809 41.66460086
v -2.64499966 54.08909846 42.26369708
v -2.58129976 65.27030558 41.94250221
v -2.49099921 65.17539872 42.0703009
v -2.46879969 62.29940028 42.96949988
v -2.59499899 51.92800145 43.91780106
v -2.45469967 54.78310154 44.94310057
v -2.07050013 62.20270029 45.80079918
v -2.45790033 46.55390345 46.42850194
v -2.52870058 53.83700378 45.93939844
v -2.27750056 58.56980237 46.06859896
v -2.63950059 44.70949947 46.36149881
v -2.65330049 56.93389944 46.64680063
v -2.55130089 56.29070052 47.17940278
v -2.72710006 42.46689851 47.59450157
v -2.57880002 42.97579864 47.62300174
v -2.55649983 55.06960005 47.98709882
v -2.65009983 42.37670242 48.04629879
v -2.64389985 42.46110122 47.95769828
v -2.70540011 42.23630242 48.00550122
v -2.67420075 42.27159902 48.22069992
v -2.64630082 54.23350262 48.31809893
v -2.6575003 42.29499712 48.34970289
v -2.66529967 42.30820248 48.60760246
v -2.65039995 53.6950006 48.51250185
v -2.52300016 54.16939813 48.50260163
v -2.63929924 53.27570011 48.65599804
v -2.75939924 49.875199 48.74660062
v -2.69560057 50.07419872 48.74769854
v -2.67080063 49.97779886 48.83779965
v -2.72169976 49.97420119 48.84769987
v -2.67259946 49.95370174 48.84769987
v -2.67259946 49.7934975 48.9477012
v -2.67259946 49.87419986 48.89799875
v -2.70359938 49.87419986 48.9477012
v -2.71459941 49.97420119 48.9477012
v -2.66559979 50.08750286 49.04620192
v -2.67259946 49.87419986 49.01810064
v -2.56810011 50.00790221 49.22940156
v -2.58549957 42.63280126 49.55020133
v -2.67259946 42.71789907 49.74770044
v -2.67259946 42.77420039 49.8196005
v -2.67259946 42.79280035 49.84769797
v -2.71939946 42.77420039 49.9476993
v -2.67259946 42.77420039 49.87929813
v -2.67229934 42.67639869 49.94820077
v -2.67810043 42.5075973 50.07090118
v -2.69680105 42.12699732 50.60639818
v -2.65349994 41.98030236 50.79040321
v -2.68290048 42.19860105 50.89989827
v -2.61059963 41.79140041 50.94139865
v -2.5992007 42.55139988 51.28979822
v -2.65679938 44.49120078 51.68750135
v -2.61199956 43.15260075 51.67180004
v -2.62460088 43.49980363 51.77270173
v -2.62079997 45.58470011 51.96709706
v -2.56459932 50.3615976 52.32570077
v -2.23720067 62.46200169 22.81800097
v -2.41409965 63.0411987 22.84620102
v -2.3629004 63.2183997 22.9409996
v -2.41039942 63.45249847 23.1278007
v -2.51439921 61.86520007 23.14810071
v -2.50840057 61.81969934 23.24780002
v -2.45099943 63.65220101 23.44100055
v -2.40800034 46.5793986 24.56069975
v -2.49729986 46.85189776 24.50050065
v -2.4308001 47.27730326 24.52650107
v -2.48899903 47.49800292 24.5306002
v -2.53510001 47.7018008 24.55240082
v -2.58760042 47.998701 24.63809888
v -2.5478001 46.01550021 24.74049928
v -2.53710019 48.01080084 24.73999971
v -2.5707993 45.81980182 24.83260057
v -2.58019995 45.51210104 24.97739982
v -2.57819977 44.33160059 25.47820047
v -2.36159924 63.47099965 25.43310052
v -2.58019995 43.93199796 25.68139999
v -2.56769931 43.39479901 25.98999924
v -2.24579973 61.72299935 24.98359981
v -2.34919927 61.12480349 27.51409922
v -2.35039976 44.55699963 27.81110009
v -2.52470022 43.61840112 28.56069978
v -2.41579971 43.19699977 28.71910138
v -2.45519924 60.78120207 28.68359964
v -1.78679959 41.79570088 29.25779905
v -2.28230061 60.5068034 30.05570124
v -1.99020046 41.09650076 30.86980051
v -2.35909949 62.08079767 30.80830024
v -2.1196992 41.07559861 31.30489918
v -2.49960016 39.08389944 31.53949942
v -2.52020029 38.9747007 31.95630016
v -2.18119947 60.09209971 31.62639987
v -2.51770054 38.45220392 33.38519886
v -2.53499933 38.36010073 33.8580008
v -2.53609915 38.26400098 34.46080105
v -2.44100044 40.20439833 34.13219812
v -2.38219937 59.29770021 34.11140234
v -2.4941011 40.09110046 34.78060168
v -2.51090032 38.23890092 35.5903036
v -2.46410032 58.71950234 35.6578006
v -2.50890014 38.26500012 35.94639996
v -2.53800055 39.91690068 36.01599782
v -2.48429965 39.89080148 36.6958002
v -2.56700029 38.32649849 36.61099871
v -2.55959982 38.46129874 37.48980081
v -2.40399999 59.81960055 37.36550101
v -2.40539992 39.82690214 37.41279868
v -2.39409977 39.7607006 37.60769927
v -2.3210999 57.36780332 38.34890125
v -2.57260003 38.4956 37.64770284
v -2.47430066 39.81950167 37.83810161
v -2.55059997 39.89490061 38.00219983
v -2.46079898 38.76400003 37.97110114
v -2.5707993 38.87559974 38.20500236
v -2.57849989 39.76890266 38.21410099
v -2.56039951 39.62650058 38.26490134
v -2.59180023 39.47439963 38.42069873
v -2.57279948 39.36949758 38.4001005
v -2.27250107 64.90190042 40.50389705
v -2.31659997 65.14399611 40.47979993
v -2.28319908 65.30380525 40.49240125
v -2.4472992 65.44699752 40.56389861
v -2.54930071 65.55130313 40.65800008
v -2.23139958 57.85370045 40.9313996
v -2.48319984 65.77919812 40.84339934
v -2.38720077 54.91439911 41.77150119
v -2.41620051 63.59680386 41.42890271
v -2.25029965 56.37680127 43.0311996
v -2.42330085 63.19680233 41.96889773
v -2.27530094 64.89829896 42.51430255
v -2.47499968 52.86139912 43.59749897
v -2.42479956 50.81019985 44.98820242
v -2.29330064 48.03720016 46.488097
v -2.04419958 48.1363999 47.03630169
v -2.41560026 46.0443005 46.70880047
v -2.49239914 45.39689987 46.6492016
v -2.30209915 57.59800051 46.62369885
v -2.44649951 53.13410342 46.67909981
v -2.43939916 56.78960166 46.98590023
v -2.44929938 43.46600005 47.75339894
v -2.34090034 60.27400009 47.24000078
v -2.44720042 55.7145997 47.71489978
v -2.44839901 43.20140283 47.98089884
v -2.55499922 42.77420039 48.04899988
v -2.45429887 50.60329819 48.74119843
v -2.51669951 42.61469898 48.34060046
v -2.47320085 54.68109813 48.33130049
v -2.54220036 42.51040097 48.41579806
v -2.36449978 58.54899899 48.46910196
v -2.57570002 42.42020108 48.53010266
v -2.45799911 42.56700241 48.90479898
v -2.4867994 53.55849839 48.7578001
v -2.54160011 50.1417983 48.93600025
v -2.27369965 57.64880087 49.32749959
v -2.48500057 42.54539744 49.04010071
v -2.64230046 49.87419986 48.9477012
v -2.61270048 49.97420119 48.9477012
v -2.57260003 49.97420119 48.99730107
v -2.42500091 52.35760105 49.17660292
v -2.51049952 42.55889912 49.21960011
v -2.64490088 49.97420119 49.04769873
v -2.57260003 49.89569846 49.04769873
v -2.57260003 49.73540305 49.14770006
v -2.57260003 49.77420233 49.12369792
v -2.58980005 49.77420233 49.14770006
v -2.60999938 49.87419986 49.14770006
v -2.57260003 49.87419986 49.06510199
v -2.61100042 49.97420119 49.14770006
v -2.57260003 49.77420233 49.19100117
v -2.57260003 49.87419986 49.21730171
v -2.51359951 51.26080038 49.26269988
v -2.47680041 42.67770175 49.50920242
v -2.57260003 42.69100208 49.64770291
v -2.57260003 42.75830154 49.74770044
v -2.57260003 42.67410029 49.84470055
v -2.57570002 42.67419906 49.84769797
v -2.64320083 42.77420039 49.84769797
v -2.35920016 56.58149951 50.04289868
v -2.5831005 42.49689929 49.955001
v -2.57989983 42.18019865 50.18389893
v -2.39239971 56.00330164 50.3661982
v -2.58090087 42.00140206 50.35670068
v -2.59020084 41.94340258 50.45900041
v -2.61769998 41.8973016 50.64569894
v -2.57460021 41.86249887 50.5438019
v -2.5896006 41.69259956 50.84130234
v -2.57240058 41.67989947 50.7425015
v -2.54000073 41.40380265 50.96340251
v -2.58930048 41.77999958 51.08669937
v -2.43680063 41.63660216 51.58079856
v -2.5868995 43.68209911 51.92470011
v -2.53260026 44.89670327 52.09489954
v -2.59670095 45.26489948 51.97040219
v -2.45439955 44.34469957 52.32030238
v -2.50629972 45.49170036 52.1851982
v -2.48399953 45.88710128 52.24900257
v -2.43030053 46.92209966 52.4606036
v -2.50220059 49.9530977 52.46630212
v -2.43129967 49.44440271 52.60300188
v -2.20199905 62.13320121 23.04120038
v -2.36550082 63.57179877 23.24220028
v -2.34809946 61.82399982 23.94519941
v -2.2927004 63.66740085 24.56419864
v -2.40120012 47.08710204 24.52389875
v -2.39969951 46.27830049 24.63040018
v -2.41760044 46.45099967 24.58560036
v -2.40359919 47.61729942 24.65559902
v -2.42920072 46.11379958 24.68070097
v -2.47430066 45.6626026 24.85880044
v -2.43289905 47.93800042 24.93969845
v -2.4776001 45.09749992 25.08430016
v -2.46810068 48.0144023 25.09550153
v -2.51729975 48.03939979 25.24939941
v -2.47219981 44.30339674 25.4148007
v -2.26749967 47.66400065 25.32379922
v -2.14989943 47.40300109 25.50939983
v -2.47779955 43.89039881 25.61190091
v -2.47189968 43.06959999 26.07160007
v -2.4726006 42.78600012 26.26609987
v -2.12059957 46.47730022 26.28160173
v -2.36779922 41.80549853 27.00389983
v -2.28340043 44.83930023 27.54490159
v -2.21499926 45.5509991 26.91780097
v -2.12780059 43.97499895 27.8708984
v -2.27339953 62.61719883 29.08869943
v -2.38869947 40.13709887 28.97900113
v -1.9329 41.62580158 29.77930049
v -2.10529906 41.51430064 30.32180097
v -2.37190025 38.91579706 31.6860994
v -2.13460082 61.48949702 32.92119922
v -2.15389979 59.65940011 33.17390174
v -2.43299973 38.29650151 34.09100166
v -2.4193005 38.23189935 34.72829692
v -2.42639895 38.2266985 35.10550058
v -2.46399964 39.90750193 35.4805996
v -2.21580085 58.99670088 35.15129764
v -2.38490046 39.78020091 35.79219816
v -2.46629994 38.33960127 36.47949979
v -2.29149991 39.65890234 36.88550375
v -2.22620064 58.38729794 36.59310157
v -2.42259994 39.84190063 37.00030222
v -2.28870004 58.09030277 37.12049908
v -2.49439932 38.4883021 37.46130064
v -2.47389986 38.57070262 37.69649732
v -2.46620117 38.66410127 37.85699788
v -2.47889936 39.71060306 37.98609963
v -2.45260072 39.51960025 38.09429922
v -2.47239925 38.8746006 38.08460035
v -2.4726006 38.97420303 38.14780067
v -2.4726006 38.97389911 38.1477019
v -2.47340029 39.07350155 38.1964014
v -2.53759976 39.17490091 38.32389996
v -2.46720031 39.38479999 38.19349896
v -2.52140078 39.27630028 38.30779976
v -2.33799979 56.98139846 39.02759811
v -2.27810081 58.39540123 40.04719911
v -2.35479901 56.66979989 39.53570045
v -2.37239982 56.37840065 39.97159882
v -2.4027995 65.74400409 40.74739837
v -2.39700031 65.88339735 40.94670201
v -2.09409958 63.83820052 41.27350042
v -2.45489912 65.52730099 41.86480107
v -2.46079898 65.26829971 41.97129871
v -1.90510075 62.37539947 43.13700201
v -2.19189938 62.01950065 43.40819811
v -2.13310021 64.01159492 43.69950237
v -2.37300007 52.00129954 44.33700278
v -2.1783996 54.97029774 44.9058019
v -2.12109914 62.95559941 44.99119983
v -2.43719953 49.9312002 45.43000064
v -2.29709965 54.15770098 45.79130165
v -2.22989897 47.11439793 46.9672015
v -2.4115999 61.07820104 46.61050109
v -2.36929983 57.20169922 46.80039839
v -2.41459922 44.51780145 47.35639864
v -2.24179937 44.0895011 48.17260066
v -2.344101 59.60279867 47.69160046
v -2.34380088 54.43439804 48.5989977
v -2.41540081 42.65670083 48.72340007
v -2.33649918 53.98949983 48.77859968
v -2.2834992 53.17280014 49.11000249
v -2.47850046 49.87030208 49.2165989
v -2.55770032 49.77420233 49.14770006
v -2.52349973 49.87419986 49.24770139
v -2.4726006 49.82920059 49.24770139
v -2.33829991 51.53649831 49.46549861
v -2.4726006 49.67520014 49.34769892
v -2.4726006 49.77420233 49.28850275
v -2.5028996 49.77420233 49.34769892
v -2.50250071 49.87419986 49.34769892
v -2.43889959 50.00910269 49.45850083
v -2.4726006 49.77420233 49.40249963
v -2.47120067 49.87480011 49.40269718
v -2.47230048 42.75060095 49.64730021
v -2.4726006 42.72589979 49.74770044
v -2.47060042 42.48300251 49.86729706
v -2.47910071 42.20550005 50.04790198
v -2.47099932 41.98459904 50.20539752
v -2.48020052 41.85620011 50.34999922
v -2.48300039 41.7710985 50.44079935
v -2.17740046 55.32820243 50.9277982
v -2.48100021 41.62719961 50.53889738
v -2.46449921 41.35049875 50.64969929
v -2.52200102 41.59690251 50.64540261
v -2.49279994 41.33249904 50.74129722
v -2.51920115 41.34690108 50.85170023
v -2.55169978 41.52200124 51.10689871
v -2.47060042 42.74710206 52.16339948
v -2.4422997 43.40919725 52.41299821
v -2.48509934 43.23260029 52.25299912
v -2.2693004 46.48970018 52.64540263
v -2.18190039 47.1148994 52.82630007
v -2.39659952 48.79000051 52.6639
v -2.08639898 62.83240133 22.78830031
v -2.09960054 63.02669788 22.81600079
v -2.15329954 62.08120036 23.14479937
v -2.10599997 62.05700067 23.24080035
v -2.17269918 63.70310014 23.34090045
v -2.30310019 63.7373976 23.54300016
v -2.2693004 46.715198 24.58609993
v -2.32609939 47.38079968 24.63330073
v -2.31550016 47.57630051 24.75000061
v -2.30200038 45.56309894 24.84939979
v -2.28870004 47.63290196 24.85189954
v -2.37590061 45.16310122 25.01370126
v -2.14909974 63.64469797 25.05139883
v -2.37149946 44.14410047 25.43149924
v -2.36370009 43.77849898 25.60110033
v -2.1081996 47.2057983 25.68210091
v -2.37379976 43.42269893 25.80159876
v -2.37330019 43.04840151 25.99909977
v -2.37069977 42.75239788 26.1853994
v -1.98030024 63.58379985 25.65270038
v -2.37420055 42.49310028 26.38010055
v -2.0917005 46.84950059 25.98819851
v -2.37649896 42.20999808 26.618099
v -2.30060044 45.98160164 26.74220125
v -2.2670001 41.70060028 26.95240045
v -2.2716007 41.13120092 27.44750068
v -2.18899884 40.7822011 27.6840992
v -1.42240048 41.90370293 28.52899894
v -2.18679921 60.88640044 28.81180102
v -1.99550008 39.31019884 29.64269951
v -2.09000044 39.10800035 30.23130096
v -2.28420012 38.77500196 31.93559936
v -2.28189982 38.63980281 32.40169985
v -2.35119945 38.47309847 33.06370007
v -2.11639976 40.45379951 32.80550038
v -2.32869982 38.40720085 33.30910089
v -2.32589995 40.15829735 33.87829891
v -2.3302992 38.26810011 34.25989803
v -2.21929974 59.22489979 34.49660292
v -2.2366992 39.92590053 34.32049983
v -2.33580017 39.89910232 34.87129924
v -2.30579939 38.26039952 35.34370228
v -2.33279895 38.30009917 35.78789769
v -2.17490071 58.62450051 36.11530013
v -2.3330003 38.35160234 36.14090166
v -2.15820026 39.50030128 36.53630258
v -2.37960085 38.4626018 36.92959885
v -2.37590061 38.56680104 37.44520044
v -2.34750111 39.73860176 37.16190069
v -2.37280062 38.66949967 37.71559874
v -2.36169991 39.60330003 37.80259986
v -2.36809934 38.77269976 37.85229851
v -2.36899971 38.87329754 37.9490023
v -2.31870082 39.46789953 37.86570141
v -2.3491005 38.97350022 37.9839
v -2.47239925 38.97420303 38.1477019
v -2.3674991 39.07410179 38.04899983
v -2.35890004 39.17370043 38.05260129
v -2.3629004 39.27360298 38.05160215
v -2.28870004 39.36349895 37.88859804
v -2.20760069 65.0465971 40.48479943
v -2.25849982 65.45659382 40.52629981
v -2.04669933 64.73769963 40.58290125
v -2.35160025 65.62900047 40.62949991
v -2.33309907 65.85929644 40.85510029
v -2.34129923 65.95680182 41.09740113
v -1.89440084 54.49430083 42.69110086
v -2.37130001 65.95719691 41.24739742
v -2.34290051 65.96050205 41.35120156
v -2.34570038 65.93570212 41.44869935
v -2.29720033 54.26210156 42.56150144
v -2.37679908 65.37139723 41.94700024
v -2.37780012 65.27040436 42.00260255
v -2.2651006 62.83210121 42.47660118
v -2.30669975 53.56950032 43.27640287
v -2.250501 53.20470042 43.69580214
v -2.29470058 50.34859739 45.50599983
v -2.17680022 54.55829894 45.41110057
v -2.21869949 60.82580244 46.92980025
v -2.13559996 52.4023002 47.66469967
v -2.26749967 56.56569943 47.34179905
v -2.1944998 59.31669906 48.01380206
v -2.24140047 55.28060084 48.26890176
v -2.18309897 43.54819922 48.65850159
v -2.20680099 43.16840083 48.8652019
v -2.24799935 50.27909831 49.26559852
v -2.37960085 42.67710151 48.94710095
v -2.37489957 42.68030027 49.11130175
v -2.37730055 49.99079907 49.28570288
v -2.37969962 42.69319791 49.2703017
v -2.40260005 49.87810145 49.34590199
v -2.34570038 42.76890078 49.45390023
v -2.37239982 49.77849901 49.43500016
v -2.37259927 49.75809833 49.44770025
v -2.39250038 49.77420233 49.44770025
v -2.43689941 49.87419986 49.44770025
v -2.37289939 42.77769928 49.54759901
v -2.37259927 49.61470091 49.54769778
v -2.37259927 49.6741972 49.51100315
v -2.39160002 49.6741972 49.54769778
v -2.38949917 49.77420233 49.5484006
v -2.29759922 49.9454009 49.69660376
v -2.37259927 42.79999947 49.64770291
v -2.37259927 49.6741972 49.5809999
v -2.37259927 42.77420039 49.67570161
v -2.3744 42.67440041 49.72419977
v -2.42240049 42.67419906 49.74770044
v -2.32000008 42.43650263 49.81179733
v -2.31939984 57.14129877 49.6814989
v -2.3725005 42.17380112 49.9857008
v -2.37659963 41.95620144 50.13940113
v -2.37470012 41.77349947 50.303298
v -2.36899971 41.68290069 50.35559897
v -2.39299995 41.59260203 50.42839939
v -2.38910027 41.30339862 50.54230129
v -2.28590017 41.31750055 50.41550175
v -2.34499947 41.07490339 50.62379765
v -2.41829946 41.07389665 50.77110045
v -2.30179903 40.37190046 51.10559944
v -2.37799956 40.69229754 51.16460186
v -2.30170025 40.45280037 51.3597
v -2.31520004 41.12530105 51.74850204
v -2.31020054 42.15259884 52.53450194
v -2.45290084 45.23079957 52.29190098
v -2.30669975 45.61900137 52.55660078
v -2.37160013 43.61130077 52.60590052
v -2.35209982 44.56849923 52.5680016
v -2.18870061 50.38710035 52.71860194
v -2.29619929 42.61520044 52.75389854
v -2.32609939 43.17629897 52.73590263
v -2.00850029 47.43470003 53.07189844
v -2.27979896 49.88759897 52.71390257
v -1.87600033 62.77500209 22.8148003
v -2.07510073 62.02799903 23.37319963
v -2.07129982 63.84569977 23.70299925
v -2.23679987 61.81760228 24.45189992
v -2.15910063 46.20179984 24.68139999
v -2.24310053 46.52720021 24.61280127
v -2.22730045 47.13639799 24.64859934
v -2.19779924 45.67020062 24.80830021
v -2.19339999 47.30269964 24.74679994
v -2.05919997 47.30429902 24.98150085
v -2.27270051 45.08250143 25.01750027
v -2.09650055 47.42819992 25.1128991
v -2.26349931 44.08570209 25.41970142
v -2.12830016 47.48589928 25.20479904
v -2.27479947 43.73969969 25.58299995
v -2.28779968 43.34239927 25.79680061
v -2.2766002 42.9345034 26.0059
v -2.24200072 42.56349972 26.22260121
v -2.23010032 42.22250062 26.46330076
v -2.28659919 42.08319853 26.62590027
v -1.8723001 61.89210086 25.08279955
v -2.18539927 40.56569934 27.93479965
v -2.09370068 40.19699786 28.31469871
v -1.80739972 43.14140127 28.01470042
v -2.02099903 62.57650004 29.58270175
v -2.18250063 38.87599863 31.10819976
v -2.19139981 40.15549748 33.52200119
v -2.19400023 38.38449797 33.35240201
v -2.23139958 38.2597005 34.47799917
v -2.22349954 38.25579892 34.88399933
v -2.15430058 39.74539819 34.77339876
v -2.06400002 60.34120077 36.34740063
v -2.27270051 38.46020083 36.52160041
v -2.27559916 38.58360026 37.09900049
v -1.99939976 60.01860027 37.1423016
v -2.26629918 38.68170209 37.44499909
v -2.18649909 39.48550034 37.2969023
v -2.21219939 39.47320295 37.51640147
v -2.28909894 38.77819693 37.71189851
v -2.25430001 39.468401 37.69680124
v -2.26639986 38.87370023 37.77340068
v -2.26990064 38.97330267 37.84889839
v -2.26379944 39.0751997 37.88029721
v -2.25879994 39.17259871 37.88359855
v -2.26609974 39.27090189 37.88209794
v -2.18110069 55.91490249 40.73950023
v -2.20190027 65.56610407 40.56079862
v -2.1895003 65.72510022 40.65490008
v -2.23970042 65.79620248 40.73289755
v -2.20579996 65.95040428 40.94990078
v -1.88640012 55.19480021 41.85539852
v -1.84190042 64.05880141 41.12160082
v -2.2155995 66.0094029 41.24770134
v -2.18410001 57.03350187 42.12099868
v -2.20489959 65.94429548 41.54959724
v -2.09689945 63.60950015 41.56149954
v -2.10500083 63.41809844 41.81689936
v -2.21710011 65.67360085 41.85629889
v -2.24310053 65.54889456 41.91660057
v -2.27259984 65.3742009 41.96319922
v -2.07159994 54.33310125 42.72219955
v -2.14240018 53.62129981 43.43629939
v -2.28889949 64.63239868 42.85859919
v -2.18939963 52.77020009 44.14169949
v -2.1549996 55.79480059 43.86330047
v -2.110101 51.89450178 44.87419794
v -1.8952993 60.24489968 45.28770114
v -2.17079968 51.22790096 45.21350268
v -2.16780036 50.6309018 45.58349963
v -1.99629977 61.60910124 46.40459857
v -2.09519939 53.59989999 46.52039998
v -1.99110083 58.07009964 46.62189812
v -2.1526993 53.26380161 46.8157008
v -2.01670045 47.19450005 47.4985006
v -2.22379966 46.47350121 47.1985004
v -2.21669931 45.85699793 47.45760046
v -2.21029988 45.13330179 47.848302
v -2.09620043 51.98030241 48.07900066
v -2.14959931 55.8128003 48.02460264
v -2.16989931 43.87620191 48.4985025
v -2.14270031 54.98070323 48.55369831
v -2.18610019 43.04380091 49.04190144
v -2.28639974 42.83580134 48.97549855
v -1.97300045 58.17450022 49.16830209
v -2.23949907 42.86920223 49.25060003
v -2.2417006 42.87020137 49.35649743
v -2.25950086 42.85620202 49.44679988
v -2.31730089 49.87429864 49.45320122
v -2.267399 42.84769983 49.54359865
v -2.34929995 49.6741972 49.54769778
v -2.32910061 49.77420233 49.54769778
v -2.27419922 49.86880147 49.51950153
v -2.27259984 49.77420233 49.58319953
v -2.06339978 50.25999689 50.00949779
v -2.27460002 42.7803016 49.64829935
v -2.3234002 49.77420233 49.64770291
v -2.27259984 49.67959939 49.64770291
v -2.27259984 49.56209983 49.74770044
v -2.27259984 49.57419967 49.74100279
v -2.27559916 49.57419967 49.74770044
v -2.27270051 49.67429978 49.74390143
v -2.27259984 49.57419967 49.75269994
v -2.27610063 42.16500261 49.94209956
v -2.17550095 56.81010111 50.04830088
v -2.27449935 41.91709824 50.09909743
v -2.27750056 41.77119727 50.22780028
v -2.28099945 41.57070074 50.32970112
v -2.26540072 41.67860021 50.27230188
v -2.06699934 56.29639903 50.47669999
v -2.28039921 41.07009764 50.5414997
v -2.26769912 40.54339915 50.79600295
v -2.26540072 40.29710176 50.99850156
v -2.22200083 40.06689697 51.29300079
v -2.1848997 40.55729973 51.84820325
v -2.24039944 52.60500016 51.981898
v -2.21129902 41.64530189 52.58869861
v -2.0449005 51.04570046 52.67829825
v -2.11689933 46.20159849 52.86380009
v -2.16209995 43.92580178 53.02600261
v -2.28219994 43.76940035 52.8070011
v -2.23589951 49.07080051 52.83240128
v -2.20810026 43.1362992 52.99119988
v -1.96559997 62.64860145 22.8216993
v -2.00850029 63.27100079 22.9130009
v -1.82119962 63.59710018 23.1167
v -2.17469936 46.9047002 24.64609959
v -2.11000033 45.83399872 24.77140043
v -2.12350011 47.30659742 24.85139997
v -2.16999999 45.18539761 24.96710071
v -2.16849938 44.07759881 25.40490048
v -2.16999999 43.74449784 25.55470112
v -2.17240096 43.45320118 25.70520079
v -2.16989931 43.07970155 25.88330026
v -2.12580041 42.63970026 26.12119994
v -2.16560074 41.74950113 26.80320005
v -2.17660077 41.41300005 27.08760151
v -2.17389967 41.05289953 27.39509904
v -2.03999978 44.54619904 27.41850094
v -1.91300079 61.2924006 27.72389953
v -1.9981005 62.96949999 28.17670158
v -1.98180085 39.57220134 29.15379926
v -1.88119928 60.95770026 29.07939945
v -1.93219908 60.60120119 30.26790062
v -2.17580108 38.77090283 31.5905999
v -2.16590086 38.67070015 32.05700051
v -2.07829949 61.85680046 31.81570072
v -2.17060023 38.55839763 32.52130027
v -1.99769971 40.53279992 32.3573996
v -2.09689945 38.49520111 32.72959997
v -2.17189949 38.35779853 33.5822003
v -2.14009988 40.01610042 33.72650188
v -2.10709979 38.31309938 35.04449989
v -2.19060012 38.32619836 35.50329868
v -2.16539939 39.56439817 35.94880094
v -2.02279976 58.88899895 35.57639922
v -2.13290076 38.38899979 35.65479938
v -2.15529972 38.47560202 36.10279759
v -2.08929953 38.55950314 36.1281028
v -2.15609941 38.67729903 36.86449902
v -2.17090035 39.49229677 37.02880239
v -2.15439936 38.76989989 37.16220081
v -2.20719989 38.78030158 37.45730028
v -2.04419958 59.66870009 37.84969998
v -2.18689988 38.87090036 37.54489785
v -2.20960086 38.9751034 37.71790094
v -2.14009988 38.97539972 37.48249911
v -2.15809959 39.07649897 37.6122011
v -2.16440025 39.37659793 37.48659824
v -2.21439901 39.37070187 37.69359868
v -2.1926003 39.28079831 37.69780038
v -2.20280064 39.07339897 37.74599842
v -2.19800059 39.17710054 37.74330112
v -2.12870095 57.00760022 39.12419933
v -2.05080036 56.67490196 39.71309901
v -1.88250044 56.35959935 40.26729853
v -2.01990112 58.19920138 40.47959858
v -1.75900033 64.97889875 40.5343993
v -2.16849938 65.89680026 40.83459704
v -1.88280056 64.23680021 40.93709812
v -2.19329931 65.98770296 41.04810138
v -2.16829993 66.01429603 41.14800014
v -2.1500001 66.01769994 41.34949961
v -2.17460059 65.99009634 41.44889689
v -2.11910086 65.90630538 41.65990149
v -2.16160038 65.79649881 41.77310058
v -2.0897991 65.37489992 41.99789937
v -2.18059923 65.29740012 42.04899985
v -1.97440038 53.68259683 43.55509822
v -2.11400069 53.28020194 43.81120085
v -1.53189934 61.13050201 44.72760175
v -1.96260066 63.32650052 44.60079841
v -1.69059917 60.40890292 45.29770013
v -1.78720038 62.45790256 45.67830011
v -1.80330058 48.62420033 47.31100048
v -2.07990078 57.44630226 46.94049826
v -2.07390024 57.02009897 47.23680202
v -2.17260041 60.27389752 47.34780148
v -2.17260041 60.27420144 47.34750136
v -2.16789914 60.4419999 47.23300301
v -2.06849995 46.50999829 47.64369874
v -2.06979921 59.78039857 47.764701
v -2.17260041 45.77399716 47.6477029
v -2.17260041 45.77420231 47.64760033
v -2.15720112 45.66419819 47.75610004
v -2.07570097 58.97539983 48.37819926
v -2.00949943 50.40739846 49.45320122
v -2.06040046 54.64920165 48.795
v -2.14110092 43.41510092 48.87210091
v -2.02600043 54.1373003 49.03900279
v -2.05250042 53.70400046 49.17249999
v -2.24409967 42.87419793 49.14770006
v -2.14830005 43.05909952 49.16180198
v -2.16939974 42.95679979 49.31949887
v -2.12789936 42.95899942 49.46459824
v -2.17260041 42.91339991 49.54769778
v -2.1173989 51.61329909 49.71929905
v -2.17260041 42.87419793 49.58590062
v -2.17260041 42.77420039 49.63869926
v -2.22540095 49.77420233 49.64770291
v -2.06710001 49.92139876 49.75300006
v -2.16950042 42.51430255 49.7402012
v -2.26829936 49.57419967 49.74770044
v -2.17279986 49.73370109 49.74750289
v -2.16410013 42.2386996 49.8660016
v -2.20500026 49.68850047 49.86220259
v -2.17260041 49.5875 49.84769797
v -2.17279986 49.67409843 49.78869935
v -2.17329943 49.67570161 49.90730063
v -2.16700067 41.93009845 50.04370028
v -2.17180072 41.77719971 50.16569787
v -2.17170005 41.64700005 50.23319867
v -2.17019944 41.29950084 50.3359011
v -2.17689899 41.06649998 50.44380057
v -2.17269918 40.7841006 50.54700067
v -2.17279986 40.54779841 50.64900028
v -2.0072998 55.66560008 50.89490257
v -2.18199916 40.37999995 50.74639929
v -2.09599908 39.93740013 50.88470223
v -2.18959908 40.1185977 50.94460122
v -2.1058993 39.78850175 51.0513002
v -2.18050045 39.92269797 51.18769984
v -1.95109915 54.61449769 51.45259718
v -2.10500083 39.74719892 51.50370146
v -2.06260009 53.16389906 51.93989995
v -2.21800047 41.96870018 52.7624995
v -2.09050001 41.46860236 52.85089865
v -2.03999978 45.96009925 52.9911011
v -2.18050045 42.48809698 52.99750244
v -2.0613996 49.44160284 52.98590026
v -1.74389927 62.56810043 22.90810018
v -1.96450016 62.39530248 22.93150018
v -1.84580011 63.73650104 23.25410068
v -2.0031 63.81000427 23.44729931
v -1.94790039 63.85960414 23.53990017
v -1.96329967 62.00910276 24.10010023
v -1.89729948 63.86569776 24.21570029
v -1.83579921 62.0077997 24.55660062
v -2.07230086 46.24969775 24.70779931
v -2.0733 46.41960086 24.69199923
v -2.07250031 46.6327025 24.69259947
v -2.05399913 46.86569956 24.73710107
v -2.11149904 47.11110039 24.75609992
v -2.0142007 47.04910055 24.8512993
v -2.01870063 45.2932021 24.94070139
v -2.07299988 44.97460196 25.0499989
v -2.07450048 44.51340219 25.23559951
v -2.0683005 44.15560007 25.37019842
v -2.00130117 47.26820083 25.3414988
v -2.0706008 43.82230156 25.51059842
v -1.9563 47.1360029 25.50219881
v -2.07349945 43.16519826 25.82259968
v -2.02139983 42.77119918 26.01939978
v -2.01160028 41.96689945 26.53890105
v -1.87100084 46.16159872 26.20260132
v -2.07250031 41.70600247 26.76800032
v -1.94510052 45.45809812 26.63940005
v -1.96850052 45.69570337 26.53380088
v -2.0751995 41.22119945 27.16029935
v -2.06959976 40.83919764 27.50319986
v -2.06809915 40.56330216 27.79499989
v -1.98150073 44.25220129 27.51630075
v -2.07760048 40.41710108 27.98480031
v -1.30140013 41.5390018 28.75670018
v -2.07850084 38.96839815 30.55150049
v -2.07510073 38.87139803 30.84169923
v -2.06309966 38.78220109 31.17099929
v -1.98299944 62.30640186 30.53030011
v -2.07670011 38.67160052 31.86240004
v -2.07089902 38.57949733 32.30950168
v -1.83850031 60.06589794 32.13380129
v -2.07030068 38.40819999 33.2174004
v -2.04370001 38.37799786 33.55770049
v -1.79990047 59.62550155 33.63309943
v -1.89979923 61.18890038 34.08129899
v -2.05889985 38.33190068 34.15580136
v -2.04609909 39.7537978 34.31700094
v -1.99059936 39.86089948 33.77180127
v -2.07170061 38.31039828 34.59600021
v -2.01939965 38.3835976 35.16370141
v -1.89949911 39.57169987 34.59789971
v -2.05340079 39.47580147 35.82099846
v -2.11159971 39.47159976 36.20619904
v -2.02789993 39.37469843 36.06890283
v -2.07689956 39.36819832 36.52000103
v -2.01849928 38.67100028 36.12250306
v -1.95920054 58.43069783 36.67380014
v -1.98010079 38.77320123 36.14199957
v -2.12769992 39.37890013 37.19749741
v -2.04800049 39.2723987 36.62880087
v -2.0897991 39.27550249 37.12770201
v -2.10569985 39.18080077 37.38270293
v -2.07719968 39.07870239 37.18880148
v -2.06240064 39.17900004 37.01539948
v -2.13009899 39.28169867 37.44170155
v -2.11820049 38.87760182 37.22129821
v -2.08589941 38.97980277 37.17120067
v -2.11459903 39.07410179 37.42660048
v -2.15450003 39.17750323 37.60559842
v -1.97649933 57.57389959 38.21989828
v -1.89329912 58.56759894 39.91759969
v -1.71870044 65.7367024 40.58950013
v -1.66499954 65.92939576 41.75200088
v -1.8600008 65.771205 41.85360159
v -2.07629932 65.47609793 41.96560019
v -2.03220041 65.56970553 41.93989989
v -2.01289954 65.66990061 41.89479805
v -1.97920043 65.37179992 42.02979966
v -1.93589932 65.06910243 42.40610296
v -1.7763998 62.61610092 42.90620078
v -1.87049937 64.88610414 42.6495017
v -1.81540043 56.33459807 43.29189903
v -1.72819986 64.73619522 42.85940078
v -1.94949977 64.49099954 43.11859961
v -1.61459998 62.10889894 43.58220035
v -1.87949922 61.70559988 43.93719881
v -1.9632009 52.94490135 44.30659931
v -1.82070005 59.75719802 45.71099819
v -1.90299989 61.09220039 46.89919923
v -1.86130006 52.61150026 47.71569757
v -2.17240096 60.27420144 47.34769891
v -1.95610055 56.24709928 47.94179943
v -1.77090073 59.99060157 47.80670285
v -2.17249974 45.77420231 47.6477029
v -2.01930087 45.39820293 48.35699699
v -1.95520019 46.57409898 47.93109762
v -2.06360113 44.90969968 48.42750281
v -2.04320044 44.26549782 48.67900105
v -2.09140038 43.86959923 48.72850214
v -2.02090026 43.89720283 48.88140088
v -2.13110003 43.17680044 49.0693037
v -2.08740002 43.39450269 48.99520021
v -2.03709923 43.16220084 49.25009856
v -1.97539952 43.12480339 49.44850184
v -2.07119915 43.02030024 49.44720258
v -2.07299988 42.97560109 49.5480017
v -2.06610087 42.86710138 49.60420045
v -1.98729992 52.03089762 49.76330297
v -2.01429948 57.60859975 49.59389754
v -2.0729011 42.48569981 49.74610106
v -2.07220018 42.23430034 49.85699795
v -2.04150039 50.93609903 49.93469909
v -1.97890031 57.19649838 49.93410265
v -2.05919997 41.96329799 49.99810076
v -2.07259908 49.62439978 49.94779808
v -2.11910086 49.6741972 49.9476993
v -2.13650032 49.79589848 49.95780087
v -2.07259908 49.47300165 50.04770063
v -2.07259908 49.47420214 50.04690284
v -2.07310055 49.47420214 50.04770063
v -2.080199 49.57419967 50.04770063
v -2.07259908 49.57419967 50.02339837
v -2.07609987 49.67470247 50.04909867
v -2.06959976 49.7839012 50.05309903
v -2.05799949 41.77220021 50.13190188
v -2.07030068 41.69449907 50.17459895
v -2.07259908 49.47420214 50.04850222
v -2.0821004 41.56679916 50.22069993
v -2.06499916 41.06940243 50.36940077
v -2.07650066 41.31420301 50.28379768
v -2.07540085 40.85979967 50.44210241
v -2.07250031 40.55699961 50.5461003
v -2.0683005 40.28379763 50.65409855
v -2.07700023 40.11190004 50.74859891
v -2.08049912 39.64110018 51.19019959
v -2.09189995 39.64359992 51.35350002
v -1.98049969 52.8860015 52.1130968
v -1.8769007 39.87289675 52.42619977
v -2.04819994 40.73860366 52.47180308
v -1.83949945 51.2453992 52.79119722
v -1.95500074 40.71750017 52.71060123
v -2.12350011 41.80280123 52.93820369
v -2.0407007 46.64129966 52.98779976
v -1.94870008 48.06549898 53.15499798
v -1.93509963 49.76310163 53.06490066
v -2.01999989 41.80930134 53.13870023
v -1.58099964 47.69599971 53.55849839
v -2.04660056 42.38850214 53.21200212
v -2.10279931 43.0872008 53.17400062
v -1.76360093 63.23519892 22.8777005
v -1.60669994 62.44810112 23.04499939
v -1.83559976 63.81849886 24.755399
v -1.97819939 46.40260029 24.74679994
v -1.97339934 46.22659977 24.75670016
v -1.97890031 46.6100984 24.75889979
v -1.97830006 45.60730042 24.86170099
v -1.96930021 45.94779805 24.79210123
v -1.94179918 46.81409762 24.8412984
v -1.90579976 46.98910279 24.99449917
v -1.9700999 44.98770095 25.06209874
v -1.97190063 44.51250183 25.25110137
v -1.91020092 47.12010024 25.20490161
v -1.97149984 44.11719968 25.39440001
v -1.96749948 43.82429984 25.51659896
v -1.9022002 46.90530044 25.69770154
v -1.96639967 43.08389946 25.85490076
v -1.8577005 46.51600073 25.96499986
v -1.96069925 42.20809857 26.36319875
v -1.96189974 41.32599893 27.00690104
v -1.93210031 45.17259875 26.80419919
v -1.97259965 40.88560254 27.39509904
v -1.92799928 40.50799998 27.75110043
v -1.89130084 43.86500243 27.63279928
v -1.96869997 40.38970262 27.91699939
v -1.97629988 40.17260062 28.20599955
v -1.96460083 39.87600054 28.63270051
v -1.75549955 62.86040003 28.92000061
v -1.98290066 39.1063022 30.0363016
v -1.97679945 38.94590041 30.42839928
v -1.97939988 38.84569773 30.74460035
v -1.77209932 41.03039799 30.4659012
v -1.96559997 38.7484013 31.12010015
v -1.69500032 62.31490024 30.79560015
v -1.77850065 60.35139731 31.26880099
v -1.96800095 38.62379758 31.95350029
v -1.97119971 38.52690004 32.50450105
v -1.82440028 40.17179903 32.72940242
v -1.88080038 38.48270236 32.85269928
v -1.92990068 39.91709823 33.4863019
v -1.71840032 61.57899789 32.97620128
v -1.95270044 38.40070074 33.77019809
v -1.97059947 38.36550292 34.37229932
v -1.71209966 59.33059963 34.58859974
v -1.96880064 38.37650105 34.78430192
v -1.96800095 38.46810277 35.35789918
v -1.79359981 39.49010094 34.51559797
v -1.89830052 38.56659969 35.4030998
v -1.86119939 39.3798005 35.25749896
v -1.47600071 60.77769938 35.49409748
v -1.77390005 58.6440996 36.31210023
v -1.96140017 39.27840113 35.96870015
v -2.0072998 39.27339783 36.25130088
v -1.99050058 39.17349908 36.33269846
v -1.94659923 39.06999886 36.15210114
v -2.02340001 39.07640019 36.70260043
v -1.94770094 38.97409666 36.16210013
v -2.0379996 38.97330267 36.77940121
v -1.99870075 38.8741979 36.39530234
v -1.90429916 58.1768974 37.19970084
v -1.79760017 57.07970163 39.18510125
v -1.59059973 65.22530251 40.49689927
v -1.81079983 65.47080211 40.50330061
v -1.70199999 65.63169777 40.54000284
v -1.9700999 64.47569713 40.74800241
v -1.69640025 65.83889575 40.65309935
v -1.74279946 65.93020115 40.75060094
v -1.86379981 64.36959839 40.8408996
v -1.81620012 65.98470174 40.84680326
v -1.81729994 66.04080552 40.95390114
v -1.78300058 57.03250273 42.28029875
v -1.67399939 63.70809964 41.59569822
v -1.97369946 65.47229892 41.97529906
v -1.79770084 55.87699977 43.93430016
v -1.55180045 64.07870063 43.75149942
v -1.89419949 53.22660171 44.11880286
v -1.90190008 52.46969843 44.77119919
v -1.99100015 52.23180065 44.82270236
v -1.88790073 55.25320239 44.71429762
v -1.82860009 54.64720337 45.51430067
v -1.73629935 50.84410222 46.15269764
v -1.64869989 49.9948982 46.83670172
v -1.92999946 54.16860034 46.01900289
v -1.73739917 61.72489885 46.42730145
v -1.83630068 58.81810184 46.28360011
v -1.74910011 53.70529972 46.63890249
v -1.80229955 57.71610032 47.02600257
v -1.70949924 57.36140199 47.37140093
v -1.79960035 47.25870331 47.98619845
v -1.56670017 60.31869924 47.67720221
v -1.80730094 55.74200196 48.46419744
v -1.8159 59.51150087 48.14989778
v -1.79770084 59.24999984 48.37810049
v -1.91130073 45.27070057 48.69049685
v -1.9279005 44.28239962 48.92959892
v -2.00109982 43.73319959 48.98409951
v -1.87400015 43.51159956 49.27149838
v -1.78959946 50.45900041 49.62860149
v -1.91610078 43.33490002 49.31780071
v -1.97720025 43.1853976 49.36060036
v -1.4464995 53.01289982 50.00490099
v -1.97179996 43.02360158 49.54890207
v -1.97259965 43.07420059 49.50870095
v -1.96760015 42.84369948 49.63210038
v -1.97709958 42.48580238 49.75230104
v -1.31670064 51.98080008 50.49390191
v -1.9705007 42.21130114 49.86739964
v -1.97640056 41.97069846 49.98790042
v -1.97530075 49.63779889 50.05230123
v -2.07200074 49.47420214 50.04770063
v -2.05439992 49.57419967 50.04770063
v -1.86599944 50.16450118 50.28739914
v -1.92459916 41.66839987 50.15420207
v -1.96869997 41.77230278 50.11740106
v -1.99760093 49.57809746 50.16550032
v -1.97259965 49.4920005 50.14770196
v -1.97229953 49.57470114 50.09719793
v -1.88080038 56.82380034 50.2703036
v -1.97799994 41.31340142 50.24940145
v -1.98140006 41.04470127 50.33990146
v -1.95139928 40.67819941 50.42839939
v -1.92960056 40.31779876 50.53080169
v -1.92749971 40.05749822 50.62760046
v -1.97560087 39.90689788 50.74549892
v -1.99440027 39.70320259 50.8989979
v -1.97890031 39.51370039 51.05180167
v -1.96669979 39.38540024 51.19680227
v -1.98279999 39.36240103 51.37209997
v -2.00570042 39.42220124 51.47719957
v -1.89240066 39.24150135 51.77190014
v -1.82360059 39.36270115 52.14729928
v -1.97270032 53.07420064 52.04770064
v -1.97259965 53.07440199 52.04770064
v -1.97259965 53.07420064 52.04770064
v -1.84750016 50.37000101 53.02920137
v -1.85650002 40.6744004 52.90870059
v -1.99939976 41.4619009 53.05160033
v -1.83719915 46.08740026 53.29929956
v -1.87990002 41.34949961 53.20410018
v -1.92980001 44.86500053 53.30549954
v -1.79310024 47.07009768 53.32620035
v -1.92530008 42.18299852 53.36000013
v -1.96200041 43.70180077 53.36379914
v -1.97350001 42.70290058 53.35210199
v -1.86379981 43.13410337 53.52349811
v -1.66000004 62.912701 22.83439939
v -1.70819998 63.07160217 22.83620012
v -1.41999951 62.45299804 23.13219996
v -1.73330003 63.83630102 23.35059932
v -1.87370003 63.90450084 23.64579946
v -1.69489964 63.9668046 23.79240135
v -1.87090016 45.94510076 24.84240012
v -1.86670036 46.18939987 24.82570157
v -1.86429938 46.43330009 24.83699982
v -1.87809929 46.61999862 24.85829897
v -1.87249955 45.42729955 24.94879898
v -1.87309979 45.69649737 24.88279879
v -1.85269911 46.76899957 24.9472015
v -1.86909943 45.08089825 25.05950022
v -1.60459909 63.80040038 25.32130137
v -1.81219976 46.88660171 25.13969921
v -1.87219942 44.54249881 25.2698001
v -1.86409993 44.09709912 25.42869937
v -1.83749927 46.9740967 25.41869848
v -1.87219942 43.76079939 25.56269994
v -1.87410083 43.42169979 25.71950026
v -1.87270089 43.1263002 25.84370128
v -1.76500087 46.60300185 25.7742003
v -1.88790073 42.71830177 26.04820007
v -1.79180098 41.86750217 26.5671011
v -1.67280081 45.98130152 26.07579988
v -1.87430028 41.71690183 26.68320073
v -1.87270089 41.37970173 26.93390117
v -1.8723001 41.12139947 27.14590111
v -1.70320048 44.86560078 26.67250082
v -1.8769007 40.76029981 27.4739
v -1.8366008 44.36519903 27.2380005
v -1.64159954 43.69780042 27.36580108
v -1.87139973 40.18640242 28.10549865
v -1.87770039 39.94140049 28.44309953
v -1.3762995 42.13869827 28.23749903
v -1.85979946 39.56730062 28.99850144
v -1.87389948 39.31470067 29.45979999
v -1.87100084 39.17620017 29.73030087
v -1.85979946 39.02349898 30.06579901
v -1.66639947 41.13770102 30.04200011
v -1.87740027 38.90470015 30.41560041
v -1.88020014 38.80749869 30.74379875
v -1.81140007 38.72140174 31.06040062
v -1.66869977 40.52170301 31.35769971
v -1.87869953 38.66649845 31.5066
v -1.86179963 40.55479998 31.90810213
v -1.86670036 38.59870132 32.02799887
v -1.87070071 38.54079682 32.41710103
v -1.76899933 61.85529986 32.0957998
v -1.78410039 38.49680049 33.02019761
v -1.84179975 38.46119997 33.81560005
v -1.84950034 38.45389827 34.34830098
v -1.81529976 39.64179919 34.04670141
v -1.86179963 38.46429996 34.73360034
v -1.67139897 60.97409678 34.85540038
v -1.88709914 38.4841004 35.03489979
v -1.83159941 38.67060138 35.36500333
v -1.79180098 38.76770027 35.35380005
v -1.93130062 38.88169715 36.0502003
v -1.71599934 39.06529948 35.1130986
v -1.93109927 39.1833993 35.98230061
v -1.61619936 59.58729871 38.13529813
v -1.52099998 58.81129781 39.60080028
v -1.62630093 58.26570304 40.50960316
v -1.68129919 65.3738058 40.48789942
v -1.60900024 64.83550133 40.61790153
v -1.61700095 55.22660172 41.96429713
v -1.69369916 57.89490071 41.06899973
v -1.31199936 66.21199649 41.24539914
v -1.33829991 66.19439948 41.35430155
v -1.63819943 66.10810117 41.45290105
v -1.67969981 66.06490643 41.54489787
v -1.79770084 65.63969848 41.93310346
v -1.81719926 65.47339304 41.98709879
v -1.88769938 65.37960309 42.04950132
v -1.68159931 53.70130316 43.79899844
v -1.70499931 52.61279953 44.88380183
v -1.65199933 61.25350254 46.88799975
v -1.73859965 52.92080043 47.49840182
v -1.70249956 47.72869778 47.95970036
v -1.84989924 52.1195969 48.182801
v -1.87029992 45.95209853 48.49520116
v -1.78769995 45.93289834 48.68920139
v -1.80470052 55.07410188 48.8426016
v -1.7805996 44.99459995 49.01960125
v -1.82950045 44.1293983 49.12860244
v -1.85169997 43.7550021 49.2000998
v -1.86179963 43.25490048 49.44940221
v -1.73549966 57.96229894 49.53889927
v -1.87410083 43.10720258 49.54819925
v -1.78119985 43.23699955 49.54280086
v -1.87520064 42.87139806 49.65440056
v -1.8067007 50.08140165 49.90930271
v -1.87120028 42.55009682 49.75469822
v -1.86909943 42.26100358 49.86029929
v -1.87270089 41.99070025 49.98510055
v -1.82849942 51.1399007 50.1537006
v -1.87309979 41.78279945 50.10979924
v -1.58499999 50.51499781 50.58149947
v -1.86750005 41.3008001 50.23199819
v -1.87260022 49.49309841 50.24769949
v -1.92620045 49.57419967 50.24769949
v -1.91359913 49.71469844 50.27159906
v -1.9003007 41.01139915 50.32200052
v -1.86509907 49.57460237 50.33610245
v -1.78160064 56.24029906 50.72340008
v -1.86939955 39.66509852 50.77640006
v -1.88450062 39.46070041 50.94310061
v -1.86939955 39.29339962 51.08750096
v -1.89430016 39.22670041 51.24929698
v -1.71170076 55.02999917 51.44770026
v -1.90390026 39.20520181 51.33840275
v -1.84149963 39.04639941 51.53209906
v -1.81140007 39.01419901 51.76079944
v -1.74199977 53.30619856 52.14670283
v -1.76399983 39.87870164 52.7597984
v -1.76160076 40.70170008 53.09250047
v -1.82330047 46.51690109 53.29159897
v -1.82730083 41.58969959 53.35570345
v -1.75710083 45.1275007 53.53749746
v -1.77669992 42.64820244 53.610598
v -1.80139918 43.79470176 53.58099992
v -1.54960082 62.27479789 23.35149969
v -1.53959993 62.2417997 23.50849946
v -1.63309926 63.91449983 23.44739999
v -1.52950026 63.97859672 23.54260127
v -1.6336995 62.16279929 24.03450083
v -1.77200054 45.71219867 24.94039937
v -1.77480041 45.46690042 24.99029936
v -1.7480003 45.96360193 24.92760051
v -1.76020082 46.31339954 24.92769928
v -1.78690026 46.5633022 24.95520031
v -1.77189987 45.22080058 25.06249954
v -1.73930057 46.59489856 25.04970067
v -1.77290091 44.97420307 25.14769993
v -1.77260079 44.97470074 25.14769993
v -1.7649002 44.57920104 25.30790036
v -1.77260079 44.97420307 25.1478006
v -1.72509987 46.7574012 25.32060045
v -1.77009914 44.16330066 25.44399988
v -1.69480087 46.67330252 25.49119878
v -1.76290002 43.79910101 25.58589859
v -1.76830031 46.7543012 25.61370164
v -1.77019981 43.52059941 25.708599
v -1.76580056 43.20550196 25.83650026
v -1.76320014 42.80279934 26.02510019
v -1.66809953 46.28060269 25.88769951
v -1.70630047 42.13480048 26.41280052
v -1.73519954 45.38309807 26.42610085
v -1.69560056 45.06539829 26.53969884
v -1.5519999 62.03359877 25.0968008
v -1.7714003 41.42369806 26.88190033
v -1.77149908 41.1861004 27.07129996
v -1.77280024 40.8941997 27.32680045
v -1.76890055 40.57309981 27.62859947
v -1.77049994 40.2770012 27.9479993
v -1.77099951 43.5805022 27.65979884
v -1.77260079 43.17400057 27.94770108
v -1.77260079 43.17419812 27.94749973
v -1.77269956 43.17419812 27.94770108
v -1.76369971 39.93040236 28.38439914
v -1.50950038 63.2518006 27.76610082
v -1.76100051 39.62270157 28.82610049
v -1.76520032 39.32820235 29.32439948
v -1.77700004 39.15250195 29.68370032
v -1.24579972 41.17259872 29.18959923
v -1.77239944 39.00239928 30.03519988
v -1.77200054 38.87630256 30.40430026
v -1.7760009 38.79770105 30.69240005
v -1.76819964 38.66579943 31.42229997
v -1.76160076 38.56990103 32.28110029
v -1.54379974 40.21690087 31.86240004
v -1.77459907 38.5213003 32.72189937
v -1.66430052 40.20010165 32.2821982
v -1.64239923 39.97010201 32.80569793
v -1.76630013 38.49800098 33.27519853
v -1.69170088 39.6767007 33.62329798
v -1.73129986 38.55089839 33.80930129
v -1.76600001 38.53370027 34.19860101
v -1.70449974 39.56020027 33.96069943
v -1.76150008 38.56539921 34.55120229
v -1.79510042 38.58129806 34.92599738
v -1.6892999 39.37610026 34.39469829
v -1.77620035 39.27070054 35.13009917
v -1.75650059 38.67350002 34.99200137
v -1.73930057 39.17719931 35.11159799
v -1.72019915 38.88119948 35.12620139
v -1.73330003 38.96919974 35.22270003
v -1.57380051 59.08179869 35.33350194
v -1.64650026 58.39849743 36.88480093
v -1.6006994 60.29740199 36.64360181
v -1.58799931 59.92610199 37.47590023
v -1.56670017 57.25240081 38.9846997
v -1.52009961 56.80540174 39.74120028
v -1.56319938 65.07160218 40.52930103
v -1.28760023 66.21410114 41.14369966
v -1.54099987 62.98689945 42.51240304
v -1.3954997 63.50810078 41.90300011
v -1.67080063 65.47360578 42.01290166
v -1.53529945 65.27110337 42.27610085
v -1.44679962 53.64760036 44.02780139
v -1.3951008 64.98020561 42.64580147
v -1.18599951 64.29989416 43.51120066
v -1.72010037 53.36199841 44.1459012
v -1.73930057 52.98939915 44.508
v -1.54259925 63.63709995 44.35309918
v -1.51329939 60.65930325 45.18700079
v -1.23440079 50.93380063 46.73870247
v -1.57320027 62.97230366 45.19010078
v -1.55720074 51.33240032 46.0535017
v -1.56640004 60.0442018 45.67440233
v -1.6378993 54.36850042 45.94710284
v -1.57249935 58.60979834 46.62189812
v -1.71379972 58.11629939 46.83259879
v -1.52539923 53.00970106 47.55460057
v -1.61429986 52.50469871 48.01279912
v -1.52420064 56.37269834 48.32459904
v -1.64889934 46.81769908 48.57640119
v -1.63339938 55.60540097 48.72639749
v -1.74720061 45.54930094 48.90729873
v -1.63679949 58.36709861 49.27880008
v -1.27270051 54.69380202 49.52339932
v -1.6736005 44.84199753 49.2304007
v -1.67920024 43.41809833 49.54830182
v -1.76520032 43.06719901 49.63130259
v -1.76270057 42.87499952 49.70629883
v -1.76800019 42.51079986 49.80449943
v -1.78309935 42.26349953 49.8844002
v -1.75710083 57.30790054 50.01480121
v -1.77900022 42.00820229 49.99829831
v -1.36490057 51.18640058 50.67359886
v -1.77030049 41.66439951 50.15539876
v -1.77730016 41.80049903 50.11220022
v -1.74589945 49.50280108 50.35900288
v -1.77340048 41.30619849 50.22560066
v -1.78109917 41.02550107 50.29700304
v -1.77260079 49.47909906 50.34769703
v -1.76780074 40.41620071 50.43459937
v -1.77239944 49.47439969 50.36130128
v -1.79189976 49.37409824 50.4478997
v -1.77250011 49.32849872 50.44800228
v -1.78630002 49.57580285 50.44919896
v -1.7760009 40.12610074 50.51859927
v -1.73459929 39.75680281 50.6374019
v -1.72789974 39.59899955 50.70940073
v -1.77209932 39.42570013 50.84769988
v -1.72600024 39.19960207 50.97910002
v -1.73870033 55.55789815 51.15260079
v -1.77710072 39.10869937 51.1495008
v -1.78539965 39.05599951 51.24520165
v -1.79269945 39.01130036 51.3508977
v -1.77919967 38.94749979 51.47890153
v -1.66880045 38.72480185 51.83070121
v -1.60280025 54.48609877 51.770901
v -1.70830065 38.92419667 52.06570035
v -1.70710016 39.44100254 52.59149848
v -1.6824009 52.26870043 52.56629965
v -1.65539944 50.64810371 53.11299993
v -1.66150065 49.85800089 53.2792028
v -1.48089953 48.2736999 53.61539995
v -1.75999947 42.17170026 53.5684024
v -1.52920014 62.67120175 22.92230088
v -1.58329994 63.21009887 22.86720004
v -1.49589992 63.45609994 22.96649855
v -1.53929981 62.32510058 23.24379966
v -1.58510067 63.99589741 23.6966986
v -1.58560024 63.95780095 24.31240029
v -1.67489976 45.50249714 25.05570121
v -1.65169921 45.7795969 25.03459961
v -1.65059939 46.05989923 25.03560065
v -1.67799975 46.3412007 25.04840141
v -1.67139897 45.19889929 25.14149994
v -1.70540011 46.60290307 25.13380125
v -1.6713002 44.96089893 25.22570119
v -1.67399939 46.60039953 25.24150127
v -1.67050051 44.61430009 25.36020133
v -1.6682002 44.15480228 25.50830002
v -1.67870067 43.86330047 25.60569903
v -1.64409929 46.48229971 25.6434004
v -1.67199921 43.52110088 25.75690151
v -1.62889945 46.35660188 25.75130177
v -1.68019938 43.1991994 25.87400028
v -1.67110075 42.79230268 26.06430027
v -1.62549934 41.67820132 26.70579914
v -1.57509978 45.09620066 26.36060023
v -1.67110075 41.40069886 26.89800053
v -1.52239991 61.50669893 27.52050055
v -1.67560068 41.13680066 27.1114004
v -1.44950072 43.57619792 27.12169952
v -1.61980082 40.64289901 27.55529948
v -1.62090064 40.26680086 27.93709995
v -1.67640037 43.16879972 27.81889946
v -1.45529991 43.07790082 27.54980041
v -1.66970081 39.91380069 28.37100003
v -1.5639003 61.30329996 28.2733009
v -1.68099907 39.6083983 28.80429987
v -1.67039983 39.36400042 29.19949945
v -1.66480009 39.14800013 29.61479958
v -1.48310106 62.77870233 29.50340122
v -1.3575001 61.16249727 29.08810109
v -1.5611992 60.76509807 30.19389971
v -1.67229934 38.9770029 30.0451001
v -1.68180066 38.8650005 30.3961001
v -1.67599957 38.78310145 30.71310086
v -1.66919934 38.7088992 31.10430007
v -1.27429989 40.20010165 31.03179977
v -1.18900073 39.99259974 31.31089971
v -1.67029916 38.6685993 31.43209952
v -1.67169909 38.60719971 32.09760053
v -1.62940092 38.58760062 32.48640257
v -1.61569979 38.5822972 32.80469879
v -1.52769953 59.96580164 32.74380067
v -1.6525008 38.56770141 33.18559889
v -1.63550023 38.67229954 33.85719921
v -1.39299995 59.6679023 33.78570185
v -1.69649903 38.66600078 34.51790017
v -1.64439941 39.47520123 33.97610061
v -1.69450075 38.76610088 34.83030033
v -1.57339972 39.17830103 34.16030319
v -1.63500066 39.28400087 34.33310114
v -1.65780042 38.97320009 34.79620042
v -1.50670051 58.8359002 35.97140125
v -1.53400019 58.2041021 37.29570181
v -1.39110044 64.33460192 40.99119981
v -1.37390043 64.50409853 40.85960212
v -1.52679917 66.03800185 41.64440153
v -1.65819931 65.56390064 41.96860141
v -1.39640006 56.32500177 43.45510069
v -1.51779931 61.82240043 43.9889983
v -1.48339928 50.66669986 46.63729931
v -1.42229981 59.08420347 46.42090012
v -1.41980006 61.42639927 46.83610148
v -1.33470035 57.88019854 47.33229772
v -1.50259948 48.20290156 48.10359925
v -1.5262996 59.84270233 48.07599944
v -1.60749963 52.15110209 48.33629999
v -1.63569968 50.59970053 49.63629828
v -1.42699918 55.33480131 49.07059916
v -1.67980048 45.31679775 49.09129996
v -1.59709984 43.73989724 49.52790114
v -1.24170059 54.00520113 49.83900204
v -1.66759996 43.08320044 49.70180081
v -1.67580012 42.81470164 49.7793006
v -1.68189943 42.48220092 49.85529979
v -1.61789942 50.17330349 49.9972004
v -1.4932995 57.73300212 49.87449999
v -1.66480009 42.15420202 49.97689849
v -1.65829999 41.85760195 50.11920179
v -1.67039983 41.71209988 50.16149997
v -1.66740051 41.30519936 50.23400027
v -1.69209977 41.01340123 50.29589753
v -1.5631006 56.93949918 50.39870253
v -1.67289958 40.32239937 50.43670022
v -1.67259946 49.28779993 50.54779846
v -1.55440087 49.95539989 50.71780034
v -1.68490065 40.05510105 50.50989954
v -1.67280081 49.37440216 50.60689965
v -1.67720006 39.34239925 50.82970017
v -1.62620025 38.90169893 51.17879876
v -1.68350072 38.9168 51.24929698
v -1.68230023 38.85769881 51.34690114
v -1.68380084 38.79439971 51.4954994
v -1.58769919 38.59940034 51.71189859
v -1.62549934 38.70290056 52.02119875
v -1.62949969 39.94739913 53.05870068
v -1.57389929 51.08089828 53.04489888
v -1.65319982 40.68930012 53.25330115
v -1.67760085 46.23409902 53.51419814
v -1.57520045 46.8275993 53.59899963
v -1.56599925 41.45750165 53.61239874
v -1.62269947 41.9978006 53.68799903
v -1.51680017 45.29619952 53.83969728
v -1.59720051 42.45479866 53.78889692
v -1.63429974 43.35710144 53.80449946
v -1.39840024 62.76830064 22.91080127
v -1.42410054 63.82390105 23.25160093
v -1.35450078 63.91699958 23.3502992
v -1.1944998 62.31359718 24.09989888
v -1.3900994 62.19319897 24.55920105
v -1.39489945 63.94790073 24.85370027
v -1.55740019 45.37250263 25.21169994
v -1.57029973 45.62300173 25.15200041
v -1.56360017 45.83549933 25.14900109
v -1.57849989 46.06610301 25.15040102
v -1.62039917 46.30930041 25.14709968
v -1.56999961 45.02939888 25.30110014
v -1.54549979 46.12499906 25.24439992
v -1.59860045 46.3623004 25.24740114
v -1.59460009 46.41640209 25.33760102
v -1.56650072 44.62980005 25.45630108
v -1.58680073 46.41650087 25.44479957
v -1.56760053 44.12649966 25.60110033
v -1.56909924 46.32189793 25.61000141
v -1.57260003 43.97420116 25.64760021
v -1.59059973 43.93439894 25.64590015
v -1.57260003 43.97409859 25.64769898
v -1.56409974 43.55879845 25.81510044
v -1.5470004 46.04099916 25.84679938
v -1.52670039 46.0741987 25.76610081
v -1.57970038 43.17800093 25.94160176
v -1.57300082 45.93389748 25.9663998
v -1.57410064 42.84390082 26.09129984
v -1.54089919 45.29559928 26.2280015
v -1.54689973 41.97989966 26.54649907
v -1.50829989 44.85160143 26.38150048
v -1.55710007 44.59109954 26.61230171
v -1.57619959 41.34949961 26.95119996
v -1.51910047 40.87910244 27.36449992
v -1.50920026 39.87919931 28.40299909
v -1.51380086 39.63619945 28.72579904
v -1.57169966 39.52240012 28.90459942
v -1.57229991 39.32229869 29.23899965
v -1.51129921 39.15010098 29.57500115
v -1.53890091 38.99280298 29.96779975
v -1.51549901 38.85880052 30.4286994
v -1.5304994 38.77719779 30.79879892
v -1.56700029 38.70529774 31.2331017
v -1.24140047 60.83570266 30.30170041
v -1.40369986 62.32799923 30.99459987
v -1.50369929 38.70200019 31.46460005
v -1.29009997 61.92729869 32.21829886
v -1.50160034 40.02859916 32.31149996
v -1.55920092 38.66380115 33.31539965
v -1.3931994 39.69250078 32.94030064
v -1.59679972 39.56349781 33.64519928
v -1.5919009 38.78120195 33.97539779
v -1.52810033 38.77360013 33.57910031
v -1.51979949 39.46169955 33.61229985
v -1.51040074 39.37189856 33.69739767
v -1.60999938 39.37170101 34.05720187
v -1.35810035 61.27419955 34.12950082
v -1.54190023 39.27550249 33.92010321
v -1.56790065 38.87640133 34.04320252
v -1.65130031 38.87180073 34.68970278
v -1.56790065 38.98109824 34.17309825
v -1.53520068 39.07619884 33.99739786
v -1.36929983 56.49349925 40.26240161
v -1.33780034 58.46709994 40.25350053
v -1.43319917 65.47129599 40.47880079
v -1.51749919 65.57620184 40.5018
v -1.3881999 64.67060152 40.74579899
v -1.19169993 66.1452023 40.84569774
v -1.23880005 63.98320112 41.40269714
v -1.33379998 57.23590171 42.11740102
v -1.53430031 65.86570157 41.82690215
v -1.51549901 65.78390129 41.88320347
v -1.52539923 65.47090089 42.05189849
v -1.27839902 53.86309918 43.86570145
v -1.28439956 62.33250105 43.43349952
v -1.36850013 64.69080466 42.9744006
v -1.31950051 55.84229961 44.16830016
v -1.40520047 61.4043992 44.50939804
v -1.52840045 53.18089962 44.49639783
v -1.42429999 54.98779978 45.27130081
v -1.53270093 52.7859014 44.88809851
v -1.48020052 53.87570049 46.59010041
v -1.39230093 61.87970089 46.42319852
v -1.09829937 60.3269013 47.90440198
v -1.23709999 47.9749002 48.70600061
v -1.46660006 59.47300171 48.42649987
v -1.39909926 56.14470078 48.61040233
v -1.5420009 46.86840066 48.73300017
v -1.42020086 51.3876987 49.1041976
v -1.54760064 46.37190049 48.88679927
v -1.38979928 58.75750004 49.11850087
v -1.58670005 45.48170136 49.1395018
v -1.56560035 45.82720229 49.0435996
v -1.57830044 44.48470068 49.41120316
v -1.56590047 44.1252004 49.490101
v -1.46479933 58.27980117 49.473203
v -1.53669939 43.28099967 49.7659015
v -1.57550057 42.93339789 49.83829922
v -1.5428006 42.31200149 50.00019782
v -1.52900069 42.49499978 49.95990172
v -1.57970038 42.11909918 50.03960114
v -1.55059996 41.9092001 50.14660025
v -1.58060074 41.42579892 50.23279978
v -1.57300082 41.74740028 50.18160053
v -1.5704004 40.7400017 50.34800095
v -1.57600014 41.09999965 50.29219729
v -1.50950038 49.59730145 50.46820161
v -1.53299915 40.22990108 50.443698
v -1.27059966 50.49159971 50.94749986
v -1.54209968 39.94869839 50.51230051
v -1.5685009 39.67110096 50.61120013
v -1.5727007 49.27429825 50.63119812
v -1.57260003 49.24710114 50.64770102
v -1.60719951 49.27419948 50.64770102
v -1.63799998 49.37340302 50.65270051
v -1.49219969 49.27619776 50.84929926
v -1.5777002 39.42649792 50.72629873
v -1.56900047 49.27350046 50.73580385
v -1.51820011 56.27500301 50.86029739
v -1.53389952 39.20349986 50.83700187
v -1.58769919 39.0518016 50.98419829
v -1.5309002 55.77299808 51.16199954
v -1.6029997 38.75650079 51.35530075
v -1.45850057 55.15290093 51.55569851
v -1.57260003 38.67419904 51.44770026
v -1.57260003 38.67419904 51.44760149
v -1.57260003 38.67410027 51.44770026
v -1.60129965 38.67220076 51.53410114
v -1.57169966 38.56969968 51.84049886
v -1.58779986 38.61360104 51.96740098
v -1.45170035 53.81969929 52.14560112
v -1.51880035 38.75149749 52.38600245
v -1.45230059 52.60430114 52.60979831
v -1.58260092 39.12329896 52.62829948
v -1.58980004 39.55020127 52.93479978
v -1.44569981 39.42250136 53.10409885
v -1.5217009 50.16140119 53.32590022
v -1.51490067 40.60829763 53.40719903
v -1.51010062 46.36069721 53.71690189
v -1.50670051 43.00799904 53.92890182
v -1.43560014 62.91469928 22.86510109
v -1.17230028 63.43679717 22.94350125
v -1.36359941 62.56919835 23.0392002
v -1.31160047 63.72750118 23.14780059
v -1.50689995 45.58439999 25.25430014
v -1.51720097 45.83399872 25.23320044
v -1.48199935 45.32900017 25.3446007
v -1.48849945 45.04049958 25.41760057
v -1.45120078 45.48529903 25.38320053
v -1.47469955 45.82330071 25.33750035
v -1.50330039 46.11510264 25.39819902
v -1.44130056 45.12049913 25.49220172
v -1.46539957 44.72249968 25.57679996
v -1.47829911 46.03030115 25.60250026
v -1.57249935 43.97420116 25.64769898
v -1.47919948 44.190399 25.68510023
v -1.47010085 43.79999757 25.81850055
v -1.44759931 45.78300082 25.75700029
v -1.47519912 43.55319871 25.90409984
v -1.46819944 45.7592988 25.85070096
v -1.48319983 43.26369898 25.9871006
v -1.47930015 45.61149833 25.96999936
v -1.46860024 42.886199 26.15239931
v -1.46840079 42.54570136 26.30960043
v -1.46229958 42.13140037 26.50939984
v -1.44849968 44.89359948 26.2464001
v -1.44240037 44.53400042 26.43779991
v -1.46080087 41.74480175 26.71969972
v -1.37500024 43.62889778 26.93059983
v -1.47150078 41.4439012 26.91559945
v -1.47120066 41.24259927 27.07309879
v -1.43390009 40.37860191 27.85810144
v -1.27709976 42.29550239 27.96520122
v -1.47609948 40.11270163 28.13200054
v -1.23189915 63.13430103 28.52220061
v -1.47129944 39.40150044 29.09299991
v -1.47189968 39.27339783 29.32699991
v -1.3060995 41.3406973 29.04830076
v -1.09790048 40.21500136 30.55979942
v -1.46879969 38.75379969 31.0508993
v -1.33739954 60.36339839 31.6539009
v -1.46939993 38.68640146 32.02410109
v -1.39310062 40.01760102 32.00350286
v -1.47170023 38.67389892 32.48460184
v -1.47159956 38.68469951 32.77080023
v -1.46050075 39.78749881 32.88880126
v -1.37549981 38.77110038 32.69540128
v -1.46279915 38.76699745 33.22370296
v -1.35620084 39.58570302 33.02399662
v -1.52420064 38.87279987 33.77640187
v -1.40849991 38.87129926 33.25130276
v -1.4438003 39.01369754 33.58610188
v -1.51650005 38.97430181 33.8676009
v -1.46709963 39.15820047 33.69639853
v -1.4157997 39.24760256 33.50389891
v -1.29210015 61.54769785 33.32310024
v -1.46830012 61.01750047 34.82939996
v -1.4726006 60.97409678 34.94770112
v -1.4726006 60.97420315 34.94760235
v -1.32549915 58.72469939 36.29090176
v -1.31089955 59.73170287 37.91320043
v -1.16190049 57.34780154 38.93709811
v -1.22760057 65.36110191 40.47010106
v -1.39950005 55.32120086 41.93040237
v -1.26179925 65.97160276 40.65290181
v -1.29089966 66.19770461 41.04489881
v -1.3809001 64.14720437 41.17779957
v -1.19970064 65.66369303 41.94919987
v -1.30170025 54.8269991 42.63359905
v -1.006899 63.55680028 44.58630139
v -1.28000031 60.74840142 45.23239896
v -1.33829991 52.02500156 45.728599
v -1.3042 60.32720142 45.59890081
v -1.31270028 62.30039942 46.01419714
v -1.16560073 58.69630179 46.86550201
v -1.3111009 58.38850223 46.97970024
v -1.16420079 49.28799748 48.0190029
v -1.20039966 53.26980025 47.44760146
v -1.30439945 52.76110146 47.95389928
v -1.30439945 60.11659953 47.97909811
v -1.30069921 52.42890087 48.27539806
v -1.47480022 47.36379911 48.62769922
v -1.37700042 55.76449969 48.87419796
v -1.25089989 47.6550008 48.83380309
v -1.46479933 46.10979922 49.03760096
v -1.42729931 46.49689931 48.96369883
v -1.43740087 45.80660026 49.13019802
v -1.4235003 45.44279951 49.22380182
v -1.4653008 44.83509853 49.36189962
v -1.43170046 50.49340044 49.8706022
v -1.48339928 44.29199971 49.52590286
v -1.46810067 43.79889966 49.67779866
v -1.47109999 44.04060025 49.60839836
v -1.37909937 43.65090164 49.84740165
v -1.47249992 43.08269897 49.92340084
v -1.32740055 43.37459967 50.04469941
v -1.50390064 42.87080161 49.92860168
v -1.43319917 50.14650148 50.13840199
v -1.45859935 42.04400035 50.15839997
v -1.47060042 41.63480143 50.24670035
v -1.46730098 41.86959922 50.20449716
v -1.48560081 41.00100126 50.32529806
v -1.38180047 40.25049931 50.45169871
v -1.46629994 41.30160169 50.29019901
v -1.39370087 49.2556983 50.7636012
v -1.42259993 39.48210023 50.65750246
v -1.41990074 39.30279837 50.73950028
v -1.4726006 49.19880054 50.74769855
v -1.4726006 49.03270024 50.84769988
v -1.4726006 49.07300393 50.82400166
v -1.49529968 49.07440197 50.84769988
v -1.4726006 49.17419815 50.78749697
v -1.39629939 38.88079678 51.00690117
v -1.47310017 49.07479706 50.87609747
v -1.47150078 38.82350012 51.10749895
v -1.37390043 55.99380032 51.11290114
v -1.48240014 38.68080172 51.28509885
v -1.45949971 38.52430152 51.51120071
v -1.41790056 38.40440098 51.73709742
v -1.35069988 54.69990323 51.84139923
v -1.39889981 38.37220057 51.99520213
v -1.48440032 38.56650092 52.199
v -1.4511001 38.92080035 52.72839959
v -1.47600071 39.1523006 52.877203
v -1.24769923 51.1169015 53.24490154
v -1.4887008 39.81809983 53.22180356
v -1.33989929 50.58160205 53.34830298
v -1.39919993 40.04309998 53.39920211
v -1.38959983 49.58490148 53.52110094
v -1.35849924 40.72030004 53.59920098
v -1.17630064 47.84810066 53.92599938
v -1.4303993 47.14089982 53.74339998
v -1.38509991 41.70230223 53.84339752
v -1.39980018 42.30840003 53.95729942
v -1.39429921 42.6939995 54.00990051
v -1.3928005 44.68019771 54.01270038
v -1.08430002 63.18050078 22.89299912
v -1.18900073 62.46360107 23.24489948
v -1.34079966 62.34610151 23.3782998
v -1.30249994 63.98209941 23.44309951
v -1.25089989 64.06430238 23.64090064
v -1.2171001 64.09020403 23.77429907
v -1.32460068 64.03500442 24.27520038
v -1.20080045 62.16719855 25.11639989
v -1.43639983 45.65410042 25.440501
v -1.43140034 45.761601 25.51239915
v -1.41000052 45.19160139 25.56829968
v -1.39999962 45.34429878 25.5878
v -1.41170057 44.71849933 25.7089998
v -1.3908991 45.37189859 25.68759998
v -1.42490023 45.73109875 25.64590015
v -1.37000074 43.92169885 25.94140041
v -1.38400009 44.75840032 25.81439952
v -1.37160013 44.74290037 25.91860066
v -1.39870036 45.42130091 25.78899934
v -1.40440078 43.83070117 25.90480076
v -1.36830069 44.33829824 25.87910045
v -1.37719987 44.80479763 26.01899898
v -1.42559925 45.4830994 25.88739939
v -1.39200081 44.81790041 26.11580155
v -1.38230004 43.21889726 26.11530008
v -1.36959995 43.63029961 26.02800074
v -1.37000074 42.47149911 26.42779901
v -1.37280061 44.4689006 26.3028002
v -1.36680008 44.11410349 26.56380166
v -1.36830069 42.00800094 26.63139933
v -1.364401 41.69870077 26.80410041
v -1.37379975 41.48249913 26.9384011
v -1.37650085 41.26739921 27.10399993
v -1.31149979 43.06439914 27.28770104
v -1.36770044 40.64310036 27.64669985
v -1.13499971 42.32410133 27.71419875
v -1.12339943 61.62939935 27.63059965
v -1.36279972 39.94869839 28.35590087
v -1.37370098 39.65700283 28.71990107
v -1.37829968 39.40689883 29.09939934
v -1.37259927 39.27419943 29.34760194
v -1.37259927 39.27410065 29.34770071
v -1.3790006 39.17789833 29.54289952
v -1.37909937 39.04779745 29.87470122
v -1.06639909 40.89279787 29.29410048
v -1.19469924 62.75199909 29.84510124
v -1.37769944 38.94190005 30.22810029
v -1.36910038 38.85109993 30.65449923
v -1.37370098 38.78860242 31.08480166
v -1.35909949 38.76830051 31.46770004
v -1.29339941 40.0149987 31.63360089
v -1.35829979 38.75680091 32.00970284
v -1.35900071 38.75820274 32.30540255
v -1.35769955 39.79439781 32.61619953
v -1.29050077 39.8707997 32.18769784
v -1.16489981 60.10530127 32.55429847
v -1.30999919 38.87619998 32.76959974
v -1.3294995 39.3728977 33.17719928
v -1.3341001 39.47620037 33.10139764
v -1.26450035 39.0077027 32.86900083
v -1.04320044 59.50720039 34.4333988
v -1.47249992 60.97420315 34.94770112
v -0.89189918 59.21289872 35.26980015
v -1.28450023 58.50520021 36.76860062
v -1.10580052 60.38219968 36.58499829
v -1.19779924 58.89530151 39.51719928
v -1.03790082 58.58470208 40.10960164
v -1.24609984 65.19640725 40.50709962
v -1.20020021 65.67559912 40.48380029
v -1.30519914 65.77870425 40.53779941
v -1.16720011 58.00319908 41.03089946
v -1.23940029 66.0703998 40.75109861
v -1.26990064 66.17370247 40.94909919
v -1.24250028 66.14420696 41.54430142
v -1.22080034 65.9910005 41.75540099
v -1.18829981 65.87010082 41.85090049
v -0.80799995 65.69499687 41.94739914
v -1.31050066 65.57129352 41.99359889
v -1.05760058 65.43680098 42.18659998
v -1.22519959 61.85259876 44.07900064
v -1.13869994 61.52700084 44.49129956
v -1.21440091 53.28779996 44.58160201
v -1.34350075 53.00630094 44.80959958
v -1.24599917 63.0807008 45.15309843
v -1.30439945 52.58089924 45.25529939
v -1.24069955 54.34900011 46.13740283
v -0.80509941 60.20600162 48.13069758
v -1.11390001 48.46580063 48.6174001
v -1.2147998 56.90919828 48.21919931
v -1.32239915 46.95480153 48.94349949
v -1.25139946 46.50299672 49.07690171
v -1.31059943 46.14130061 49.115701
v -1.1822005 45.83730006 49.22640034
v -1.05349955 54.89419978 49.62259905
v -1.21049932 58.51040105 49.43629942
v -1.3271992 44.78530111 49.41870241
v -1.34120045 44.42240072 49.54079878
v -1.34929994 44.16839893 49.64590218
v -1.37349963 43.98289709 49.70659896
v -1.37000074 43.80310137 49.78490034
v -1.37030087 43.19329954 50.04539843
v -1.37160013 43.03880141 50.08259833
v -1.36959995 42.66880067 50.11069961
v -1.15660088 50.37449904 50.11629935
v -1.36010052 42.36600061 50.16120364
v -1.24379954 57.1055007 50.44729946
v -1.35119945 42.06389957 50.24089927
v -1.18169903 52.32220188 50.51489904
v -1.32680031 41.10329719 50.37650112
v -1.26519936 40.58750185 50.44580265
v -1.37599938 41.542098 50.31330079
v -1.27020076 41.75680282 50.35499872
v -1.26730022 49.56499847 50.63139947
v -1.33620096 39.9191003 50.52220073
v -1.36219948 39.64030238 50.59579895
v -1.21989997 56.4345994 50.90539924
v -1.38029986 39.04880039 50.87749931
v -1.38180047 49.13620046 50.848
v -1.2436001 50.00859743 51.0746983
v -1.37259927 48.97330272 50.94770121
v -1.37259927 48.97420309 50.94719974
v -1.37340086 48.97420309 50.94770121
v -1.37110056 49.07739938 51.00859933
v -1.3341001 49.6416017 51.01970004
v -1.37259927 48.97420309 50.94900047
v -1.29309929 38.59040049 51.22300024
v -1.37259927 55.77409979 51.2477014
v -1.37259927 55.77420236 51.24760262
v -1.3153007 38.46739995 51.40259842
v -1.2194004 55.31560112 51.60160194
v -1.38300095 38.35219879 51.85319895
v -1.45809978 38.4702986 52.08079762
v -1.26039932 38.35910159 52.37680125
v -1.35700053 38.5777004 52.51910075
v -1.23240062 53.35350003 52.45970324
v -1.33280084 38.70519896 52.73059922
v -1.32669963 39.03200117 53.03959926
v -1.37080044 39.66350294 53.31129683
v -1.30579938 50.0040994 53.50560098
v -1.27309941 40.81290089 53.69760292
v -1.33530059 45.52580027 54.02109999
v -1.29169936 46.51690109 53.94690153
v -1.17719911 42.03549817 54.08330117
v -1.26939917 43.06140172 54.1460988
v -1.34770056 43.63140133 54.08890091
v -1.06759958 62.87730183 22.94339868
v -1.09189994 63.31919883 22.90970146
v -1.12929929 62.67199955 23.03969977
v -1.09999943 63.61149842 23.04240087
v -1.07090092 62.45349951 23.34429866
v -1.14900096 62.36209914 23.56060098
v -1.13829915 64.0131981 24.86669858
v -1.18420068 63.89830086 25.45250017
v -1.14339932 63.70680038 26.35640043
v -1.29070022 43.84090151 26.21030001
v -1.33000097 43.79119907 26.08020103
v -1.33310096 44.36920319 26.13570076
v -1.29160058 43.18989942 26.27610076
v -1.24639997 43.34669975 26.37360044
v -1.33229937 44.27099879 26.3028002
v -1.27980086 42.62220202 26.47800102
v -1.26779979 43.75529843 26.40150037
v -1.23869937 43.38119855 26.76110132
v -1.26859948 42.18740157 26.64269949
v -1.27139935 41.86760094 26.78089986
v -1.28609962 43.49450022 26.82610048
v -1.2735002 41.60620249 26.93240057
v -1.23350043 43.15380123 27.00950147
v -1.27569983 41.37390064 27.09500008
v -1.22299997 43.00609954 27.14590111
v -1.20530038 42.87419793 27.25120016
v -1.11379933 42.49420199 27.48469868
v -1.27020076 40.56569934 27.78399986
v -1.27959951 40.2252017 28.09880099
v -1.11919963 63.43840035 27.48340132
v -1.27500081 39.9126002 28.44280131
v -1.17040078 41.79840198 28.23209874
v -1.19890095 41.51380297 28.60379954
v -1.27419922 39.72779738 28.67100022
v -1.270801 39.55370016 28.91540001
v -1.26599906 39.37580014 29.20890009
v -1.37250049 39.27419943 29.34770071
v -1.26549949 39.27310151 29.40619976
v -1.26909905 39.13729832 29.72200003
v -1.26530004 39.04729978 29.99739974
v -1.16950041 40.54280271 30.10510166
v -1.26680065 38.96989876 30.29649956
v -1.27890049 38.90670223 30.58299997
v -1.07280042 39.97610064 30.98460088
v -1.2693004 38.86790294 30.90810022
v -1.26379943 38.84059946 31.28329991
v -1.14590097 39.88600333 31.49090059
v -1.25210038 38.84739969 31.87510013
v -1.03889996 62.39670052 31.0336005
v -1.25839914 38.856202 32.16960316
v -1.26760034 38.87170195 32.44049913
v -1.25910005 39.67810253 32.58489949
v -1.24790057 39.77980202 32.31039825
v -1.23570006 39.47520123 32.8035021
v -1.24030066 39.57799863 32.69229749
v -1.24289918 39.33799999 32.92559847
v -1.20780013 39.20759899 32.81010098
v -0.86519974 61.11420046 34.80059967
v -1.1500001 58.22199924 37.3405985
v -0.75880088 60.29139956 36.85299942
v -1.09990066 57.08260027 39.40959993
v -1.17480003 65.06410294 40.55749728
v -1.22749989 64.93950302 40.61309958
v -0.89059992 65.89819829 40.51769885
v -0.90629933 64.76540201 40.74540009
v -1.18330032 55.88280085 41.18739966
v -0.95959943 64.33989773 41.07780204
v -1.16750023 55.22790098 42.14580241
v -1.26599906 66.1804951 41.4504013
v -1.15669965 66.08070272 41.6637005
v -0.90349946 63.5222027 41.98450026
v -1.10890051 62.91550087 42.71470031
v -0.63009993 63.639197 44.53210092
v -1.17779935 52.14639891 45.75519966
v -1.12180005 60.48740186 45.55210081
v -1.16670054 62.60879922 45.7190027
v -1.26590028 60.01689832 45.86729704
v -1.08529916 51.04799886 46.80490021
v -1.00749925 59.2168003 46.59429832
v -1.14580029 53.98820057 46.6004983
v -1.06809915 49.91350062 47.69459787
v -1.10229973 59.85329777 48.30870018
v -1.1664992 56.40449985 48.63840103
v -1.12279919 51.25669745 49.37260143
v -1.16250074 55.82809891 49.02080174
v -1.10679966 58.98189994 49.09090107
v -1.10699911 47.7290017 48.96519943
v -1.09050001 55.31859854 49.37429958
v -1.20450069 58.00499981 49.83170034
v -1.23029976 50.69139722 49.81539879
v -1.2409009 44.03930099 49.75640017
v -1.27059966 43.85310013 49.83829922
v -1.26689942 43.48119988 50.05440209
v -1.27150002 42.85430251 50.14979902
v -1.26919972 43.10339977 50.13249833
v -1.27190082 43.3300031 50.10380061
v -1.26120091 42.34330153 50.2284993
v -1.270801 42.58509709 50.1797998
v -1.26689942 41.32080189 50.39759702
v -1.27109923 41.52829999 50.38639754
v -1.24700021 40.17350098 50.49680055
v -1.21910028 39.62609789 50.61180037
v -1.22799946 39.34049974 50.70450001
v -1.22919995 39.08780102 50.8219008
v -1.21580084 38.86849939 50.95399997
v -1.13359977 49.0850012 51.0209993
v -1.23339975 38.69540132 51.09229911
v -1.27259984 48.90840044 51.04769874
v -1.32729988 48.97420309 51.04769874
v -1.18760079 55.68019967 51.3992021
v -1.27259984 48.97420309 51.12329903
v -1.25729932 49.08750095 51.14649958
v -1.37250049 55.77420236 51.2477014
v -1.26280029 38.3180001 51.6147997
v -1.09769913 54.87730178 51.89899981
v -1.2711999 38.27839923 51.74580095
v -1.2808 38.26639815 51.84960129
v -1.27890049 38.2624016 51.95500101
v -1.14909973 38.18879958 52.21359959
v -1.15310009 54.0901014 52.20880145
v -1.2409009 38.50149986 52.63849983
v -1.11019977 52.75999975 52.74649807
v -1.25089989 38.81850062 52.984601
v -1.29429978 39.24449877 53.21080163
v -1.21130092 39.3487018 53.35310113
v -1.21359932 39.7487983 53.50109915
v -0.95580042 47.8437014 54.09719795
v -1.27259984 41.3733004 53.84769799
v -1.27279928 41.37420077 53.84769799
v -1.27259984 41.37420077 53.84789934
v -1.20089923 46.79510257 54.00460089
v -1.19230017 42.60319937 54.16320194
v -1.16689999 45.23079957 54.20399951
v -0.92939921 62.97949898 22.93490029
v -0.79790029 63.15879704 22.92439983
v -1.08879995 62.40570037 23.44819968
v -1.05659955 64.07130016 23.55079953
v -0.98219974 64.10619786 24.33620108
v -1.01519984 62.32149912 24.54109876
v -1.16429957 42.71849932 26.69910149
v -1.21899961 43.32329785 26.55279973
v -1.18829981 42.61830044 26.64439955
v -1.22269984 43.36539847 26.65920049
v -1.17469936 42.3572021 26.7162996
v -1.15830093 42.88909764 26.75769931
v -1.15409923 42.91529941 26.86370117
v -1.16700066 42.11890163 26.79450032
v -1.16160037 41.88669856 26.89249957
v -1.1638 42.92039768 27.0223991
v -1.16349988 41.61429817 27.0415993
v -1.16209994 41.36930004 27.22719991
v -1.1726004 42.87400038 27.14769994
v -1.1726004 42.87419793 27.14739982
v -1.1726004 42.87419793 27.14769994
v -1.16459969 42.75630326 27.28650055
v -1.16989931 40.645999 27.81250003
v -1.16089946 40.31219902 28.11540076
v -1.1684006 39.98709878 28.43609986
v -1.17520083 39.73820286 28.72550081
v -1.1734001 39.5758028 28.95240046
v -1.1726004 41.17409933 29.04770052
v -1.1726004 41.17419811 29.04750107
v -1.1726004 41.17419811 29.04770052
v -1.05810015 41.17590006 28.80789943
v -1.16900084 39.44990362 29.15699992
v -1.17490071 39.2972974 29.43950188
v -1.17609929 39.1761014 29.73200092
v -1.17910051 39.08859881 30.00630082
v -1.16349988 39.01810059 30.3607997
v -1.16119958 38.96340245 30.76919893
v -1.15279997 38.94500005 31.28400083
v -1.15279997 38.95980099 31.70459868
v -1.1664992 38.97100047 32.04330128
v -1.16619907 39.76910021 31.9972003
v -1.1726004 39.02069911 32.36510019
v -1.15079979 39.67409837 32.18280091
v -1.1523004 39.57529753 32.36830276
v -1.14679943 39.47749963 32.4674987
v -1.14870084 39.12459823 32.44960156
v -1.15790014 39.3728977 32.58519961
v -0.9815995 57.79850084 38.14120179
v -0.85180064 59.44779908 38.49919766
v -1.04320044 56.64870019 40.10789968
v -0.91059981 65.54869701 40.4289008
v -1.07549962 65.59470301 42.01589908
v -0.99339922 54.73669664 42.86939978
v -0.99759903 54.06320061 43.74020116
v -0.93660023 61.85620022 44.17340223
v -1.15450002 52.94069964 44.99259787
v -1.11019977 61.00549939 45.05969978
v -1.06240063 61.48809898 46.90400118
v -1.04899963 58.17810168 47.34220174
v -1.01100003 49.31859851 48.20089948
v -0.96189973 52.95320218 47.91590158
v -1.00899985 57.05370121 48.2879006
v -1.00079969 52.13159797 48.6761024
v -1.14070012 46.98280024 49.06090029
v -0.9885004 47.80359906 49.0435996
v -0.95490006 45.17229862 49.4291003
v -1.14130036 44.19680033 49.71170103
v -0.90609988 44.40679819 49.68940084
v -1.11839993 43.80329891 49.91819999
v -0.9601009 43.20209804 50.15890144
v -1.16849937 41.68840166 50.39140083
v -1.17400034 41.19500148 50.46330089
v -1.17469936 41.47990061 50.42699755
v -1.16130025 40.95360101 50.48329887
v -1.1307999 39.76060182 50.60089722
v -1.01900075 50.89759987 51.09509898
v -1.1726004 48.83700186 51.14770007
v -1.1726004 48.87419796 51.12639902
v -1.23910017 48.87419796 51.14770007
v -1.24969941 48.96929857 51.16270236
v -1.13790025 49.28969944 51.27100072
v -1.1726004 48.66709875 51.2477014
v -1.1726004 48.6741991 51.24390239
v -1.17639941 48.67430167 51.2477014
v -1.1726004 48.77420043 51.23860277
v -1.17549905 48.87499955 51.24919821
v -1.13060045 38.39030285 51.36249987
v -1.12210017 38.29990162 51.48369968
v -1.0164991 38.05839858 52.02170022
v -1.06389934 38.37950227 52.76059999
v -1.13570062 38.6011023 52.93960173
v -1.16140092 38.95110126 53.19960215
v -0.94740081 50.90620083 53.46690047
v -1.07280042 50.40589785 53.54569952
v -1.14190061 40.77830331 53.7936001
v -1.18020032 45.82399973 54.14130065
v -1.17249973 43.64049995 54.23630249
v -0.93309944 62.76640114 23.02990023
v -0.90840018 63.55609747 23.00219975
v -1.00630066 62.59439718 23.15640155
v -0.77799918 63.86670069 23.22470014
v -0.89750082 63.97380237 23.35119956
v -0.82569954 64.07829793 23.49650029
v -0.86549986 64.1420985 23.69700062
v -0.87619977 62.26599939 25.13450027
v -1.08309954 42.14380034 26.93280136
v -1.0748006 42.28290107 26.93969846
v -1.03349967 42.29650153 27.08699936
v -1.07129981 41.71939778 27.12649956
v -1.06479971 41.92639821 27.04219954
v -1.00490072 42.23759788 27.34090047
v -1.06780093 41.50630373 27.27729935
v -1.05739924 42.43529834 27.36010067
v -1.07850084 41.12239861 27.57109956
v -1.05999966 42.14770192 27.7220988
v -1.06529928 40.63650148 27.95700106
v -1.06440081 40.4147001 28.13839997
v -1.07090092 41.74210066 28.10229988
v -1.06380057 40.1274 28.39870051
v -1.06120015 41.53820021 28.29649955
v -0.79529987 63.34010098 28.1474986
v -1.04370001 41.36759809 28.47639975
v -0.94189985 61.46900136 28.4554995
v -1.07050012 39.84690013 28.69400133
v -1.06470093 41.28210138 28.65119978
v -1.06490038 39.6409976 28.96689938
v -1.06809915 39.46419929 29.25020103
v -0.87499929 61.17719943 29.51749934
v -1.07039945 39.33910171 29.49669977
v -1.05769936 39.25299715 29.74379875
v -0.94459904 40.26539903 30.11940113
v -0.94420015 40.81650236 29.15629901
v -1.07119914 39.16450302 30.00429874
v -1.05379968 39.12829846 30.25729948
v -0.89419948 60.81620234 30.62840004
v -1.07039945 39.064099 30.64520116
v -0.90319934 62.80089994 29.88620083
v -1.05859972 39.06729776 30.91329917
v -1.06589952 39.07479701 31.39279876
v -1.05319943 39.86459971 31.16990137
v -1.05659955 39.77859773 31.39030092
v -1.07000055 39.11690143 31.75880105
v -1.01440015 39.69229943 31.36480006
v -1.07420036 39.56470209 31.98880069
v -0.93640078 60.46240058 31.62560017
v -1.06440081 39.22420066 32.01670062
v -1.10169949 39.32289893 32.3340015
v -1.06229996 39.47449841 32.04120043
v -0.95249908 61.87230042 32.53219963
v -0.88310068 60.7733989 35.70860096
v -0.66400039 58.98930041 35.85730179
v -0.98090048 64.54730087 40.89169995
v -0.86089926 66.16460004 40.75439995
v -0.85910043 66.25789612 40.94689956
v -0.8600008 66.28209581 41.04720101
v -0.84999991 66.29299897 41.14580051
v -0.88080038 64.13130171 41.31520215
v -0.80459984 66.24479714 41.44290206
v -0.76300069 55.23249778 42.24599749
v -0.97769981 65.14600199 42.52879957
v -0.87619977 64.7244031 42.99719846
v -0.84920021 62.35350198 43.54169911
v -0.81519908 56.15409953 43.85120063
v -0.89770027 53.49190175 44.49140213
v -0.90980012 63.17310031 45.10779904
v -0.89589954 55.10749897 45.27699933
v -1.00469938 52.37900088 45.64970117
v -0.93580054 60.74240278 45.39199915
v -0.93929943 62.78070061 45.57339806
v -0.91970033 54.67559717 45.8317991
v -0.9298 51.86769977 46.2095992
v -1.03659966 60.0511008 45.95589754
v -0.66239911 59.23690086 46.76260204
v -1.05149938 62.06930187 46.3319995
v -0.99659989 51.37760093 46.60729853
v -0.92000046 58.84130239 46.92430309
v -0.95679956 53.29880189 47.51740067
v -0.98570053 52.66669987 48.20000292
v -1.07859961 48.16920055 48.83100322
v -0.99009978 48.08550077 48.96410152
v -0.95339945 56.12399997 48.98779974
v -0.96659911 46.88769963 49.15710261
v -1.04869951 46.32739889 49.19600067
v -0.94049991 55.46609889 49.40219951
v -0.90319934 50.74119844 49.91899778
v -0.98740059 58.27839933 49.72299928
v -0.95070025 54.16240035 50.03079884
v -0.96420003 43.42369807 50.10800231
v -0.91350035 42.62099773 50.23710026
v -0.95759925 42.3338002 50.28050014
v -0.9770008 52.72809947 50.54999809
v -1.03190028 41.57070074 50.42520062
v -1.07310054 41.17050167 50.4859012
v -0.79090061 49.2162038 51.09340082
v -1.06460026 40.70419983 50.55540028
v -1.07870028 39.44720252 50.6915036
v -0.96730003 39.77129983 50.6677028
v -1.0706008 40.36570048 50.56620086
v -1.03379979 39.21799688 50.77750178
v -0.90190008 56.80569806 50.7778019
v -1.0114996 38.91970244 50.91180057
v -1.02419969 38.66310214 51.0719972
v -1.08070046 38.51660093 51.2051031
v -1.07119914 48.87570237 51.18399961
v -1.06410069 50.15400072 51.23320058
v -1.1661003 48.6741991 51.2477014
v -1.07629931 48.76380254 51.24840042
v -1.07259907 48.6741991 51.32860131
v -1.07259907 48.62029875 51.34769893
v -1.07379956 48.67559713 51.36140196
v -0.98790016 49.52550017 51.40030002
v -0.88179952 55.41889999 51.68949962
v -1.06970043 38.15490102 51.71910151
v -1.03379979 38.09450057 51.84280106
v -0.95270043 38.01699697 52.14600002
v -1.02350067 38.12749876 52.3765999
v -1.09990066 38.24640017 52.48030147
v -0.9090992 53.46490219 52.5752995
v -1.02680011 38.73960279 53.20569956
v -1.02060013 38.97250108 53.35030126
v -1.03369912 39.30320107 53.48790139
v -1.0260992 39.60209954 53.59859693
v -1.0207008 39.88639843 53.67869905
v -1.06470093 49.96799741 53.65230353
v -1.05009944 46.37220062 54.18780053
v -0.96269943 46.78430198 54.2070995
v -0.93100049 42.40129721 54.30689948
v -1.04649988 42.99000314 54.30379949
v -1.00129926 44.79909911 54.35070206
v -0.96490095 45.65790323 54.33630002
v -1.01270009 43.53359962 54.34820232
v -0.73349948 62.61059995 23.24200083
v -0.72830053 62.49770099 23.44490024
v -0.86889998 62.43040153 23.57339984
v -0.8320002 62.40599669 24.16550018
v -0.8718993 64.15329798 23.85689903
v -0.81419994 64.07050236 24.91659857
v -0.87060003 63.97029969 25.45999941
v -0.87010047 61.95100071 26.58880104
v -1.02690079 42.11299797 27.09650069
v -1.01239997 41.87829895 27.19129927
v -1.02649999 41.66129952 27.26639999
v -0.98869985 42.07210163 27.27300077
v -0.9835009 41.5816001 27.4715997
v -0.9747005 41.83440139 27.36949942
v -1.00820016 41.33140112 27.57989997
v -0.96630089 41.9138007 27.50470047
v -1.03089925 42.21200016 27.56419866
v -0.96829917 41.39889813 27.71220048
v -0.99070003 41.9743987 27.65500069
v -0.9766 40.89590166 27.96250012
v -0.84730071 63.60829966 27.07319946
v -0.96319899 41.48469876 27.9433987
v -1.00570041 41.70690283 27.95600002
v -0.99020046 40.64620035 28.0864998
v -0.97110093 41.42079942 28.11149918
v -1.0137999 41.47079818 28.24039958
v -0.94770094 40.19869981 28.50370134
v -0.95610055 41.24319952 28.35119959
v -0.97539951 41.17030032 28.57950108
v -0.95520018 39.93130272 28.75569914
v -0.91020091 63.09240175 28.9276993
v -0.96439948 39.72530143 28.9978993
v -0.95109915 39.60200077 29.20649912
v -0.95800005 39.4334995 29.51770069
v -0.8434998 40.44220113 29.54799969
v -0.9466999 39.33330062 29.8395015
v -0.94120083 39.294999 30.04169999
v -0.96609954 39.22040165 30.3561991
v -0.94149905 39.99369766 30.57339988
v -0.99190051 39.17020154 30.79870014
v -0.93869918 39.87019945 30.74939849
v -0.98899997 39.76630034 31.10280136
v -1.00570041 39.17819845 31.17060039
v -0.94049991 39.31959759 30.95859856
v -0.92880086 39.68180277 30.94350129
v -0.93679968 39.46910002 31.10409873
v -1.03289942 39.35729896 31.87109977
v -0.96219986 39.56670037 31.23809929
v -0.83650012 60.16360087 32.54439825
v -0.64389983 61.65359904 33.25790164
v -0.35760077 58.76100272 36.37830177
v -0.65879955 58.91579717 39.56360038
v -0.6820001 56.99670087 39.61910011
v -0.72910022 58.35419717 40.53850223
v -0.77200054 65.16520218 40.51800277
v -0.85090027 65.2755938 40.4711002
v -0.85070082 65.6734033 40.43560225
v -0.85380081 65.77860547 40.46180022
v -0.86530042 65.97129884 40.55889911
v -0.86269999 66.07679733 40.64689937
v -0.83460062 66.28959506 41.2521006
v -0.82920033 66.27420147 41.34500158
v -0.77839997 66.18939998 41.55929991
v -0.82059937 65.98350126 41.78239675
v -0.71129996 57.21710041 42.26660332
v -0.77219999 55.70620009 44.49210115
v -0.8718993 53.1012002 44.95309957
v -0.85340002 61.11149936 45.04260043
v -0.80580033 52.5407969 45.58400109
v -0.77659924 60.25719707 45.89120041
v -0.71629946 62.3231023 46.1255993
v -0.82209998 51.48270054 46.64820246
v -0.98000011 50.94139865 46.98270146
v -0.89979922 58.37239823 47.29999854
v -0.97309921 49.69259961 47.96379949
v -0.9716005 48.81119898 48.59290029
v -0.91940021 56.64659934 48.65339952
v -0.97679945 48.4007008 48.83159966
v -0.8975996 47.66999929 49.11190199
v -0.89839929 58.87020145 49.28629933
v -0.7971006 44.06910042 49.86539756
v -0.8431009 57.88700257 50.06070084
v -0.62850055 43.91350059 49.95940025
v -0.81260055 50.32799916 50.28609988
v -0.85200008 40.66130142 50.60930063
v -0.88459939 40.09420046 50.69550015
v -0.95849962 40.57460042 50.60190016
v -0.9251994 39.41339894 50.75360221
v -0.8086002 51.50810071 51.09000071
v -0.70619979 38.17750133 51.43099981
v -0.85630056 50.4881996 51.34480029
v -0.95759925 38.34430065 51.34010091
v -1.01500039 48.6741991 51.34769893
v -0.97279909 48.68849857 51.34899819
v -0.92889964 38.22060109 51.46930143
v -0.97259964 48.53010266 51.44770026
v -0.97259964 48.57420157 51.42440093
v -0.99459971 48.57430034 51.44770026
v -0.97259964 48.6741991 51.37900277
v -0.89240065 48.8982001 51.5442027
v -0.67190043 37.97119991 51.6547007
v -0.97339934 48.57510193 51.47040314
v -0.80199942 37.98949974 51.73759889
v -0.85690081 55.02220361 51.93180046
v -0.87240077 54.30680071 52.24859987
v -0.93649956 38.0330022 52.28980013
v -0.81499963 38.10729943 52.68640154
v -0.98650022 38.51350094 53.04280183
v -0.83809951 38.91959987 53.46259999
v -0.87619977 50.16610057 53.70159948
v -0.92159984 40.87640134 53.96020186
v -0.79820041 48.23139793 54.13200068
v -0.93839906 41.84669879 54.19200224
v -0.73409972 62.54480111 23.33659997
v -0.72430017 62.38120056 24.64140022
v -0.68439918 63.79780186 26.42060179
v -0.95139927 41.34999728 27.91400007
v -0.94090071 41.05410002 28.01849943
v -0.91419937 41.0579978 28.21579909
v -0.85359947 40.25609905 28.66519913
v -0.92659934 41.13770102 28.2828991
v -0.84530053 40.51600069 28.55710022
v -0.89780094 40.95550052 28.63690031
v -0.85880031 40.02249795 28.85850034
v -0.86269999 40.70040082 29.10169964
v -0.85359947 39.82960323 29.09140053
v -0.86160018 39.66180098 29.33259965
v -0.88280055 39.50920236 29.57729955
v -0.86339901 39.47269768 29.79240138
v -0.8642006 40.23469923 29.95789953
v -0.86209975 39.42340173 30.06469919
v -0.8668998 40.01580029 30.29680158
v -0.91059981 39.31410042 30.5030992
v -0.56590047 61.1309009 29.86360052
v -0.84100005 39.8846015 30.36129927
v -0.84720004 39.51770075 30.47219996
v -0.8760991 39.57830255 30.71500036
v -0.81140007 39.71499851 30.32110005
v -0.61879978 57.3835996 38.96609975
v -0.84720004 64.93530132 40.64360183
v -0.65050061 55.81639796 41.39840046
v -0.85030003 66.22210185 40.85290067
v -0.77669991 66.10350437 41.67380206
v -0.50220057 65.79399906 41.88420261
v -0.72109951 54.88270397 42.74739838
v -0.69980036 61.52149988 44.62690141
v -0.5254999 63.03070203 45.3361993
v -0.7360999 51.84160057 46.36069721
v -0.3754998 59.19029841 46.92670026
v -0.61070029 61.73289956 46.76419762
v -0.72400005 61.48160268 46.99420106
v -0.8343005 51.16750051 46.90990104
v -0.78080094 54.02660095 46.67169934
v -0.72580078 58.515203 47.30350123
v -0.73050016 53.46770206 47.39210173
v -0.83979956 50.23949743 47.63639705
v -0.82560077 57.30289724 48.23550086
v -0.87479984 49.50859837 48.19839974
v -0.72869943 52.85309828 48.10600022
v -0.87370003 49.10180042 48.50019686
v -0.72040049 52.57180061 48.38600243
v -0.87100083 48.61940218 48.80849789
v -0.8741996 48.27270077 48.97840099
v -0.87630045 48.00650036 49.06639745
v -0.73289923 51.42900153 49.37330045
v -0.73050016 56.34050173 48.97660026
v -0.82410016 55.82339954 49.25929976
v -0.70649991 46.3105009 49.3139979
v -0.34669951 45.43999964 49.57239894
v -0.53309982 44.84769984 49.65690031
v -0.73530021 58.52389893 49.62650064
v -0.82810051 55.03290162 49.71519991
v -0.7971006 54.56190041 49.96910292
v -0.79329969 43.23609918 50.15950169
v -0.72260012 42.27420134 50.29750071
v -0.68380083 40.86650112 50.58570118
v -0.80950056 41.30950363 50.47549951
v -0.7430008 39.91540007 50.79400088
v -0.76429995 52.22320349 50.88850124
v -0.8484993 39.03929906 50.89540024
v -0.8710996 38.67620112 51.06829697
v -0.85019935 38.52310103 51.16979891
v -0.82819929 48.81209935 51.34460274
v -0.91649967 48.57740033 51.4505989
v -0.82569954 49.89520079 51.49669989
v -0.87260021 48.447497 51.54769779
v -0.87260021 48.47420024 51.53160139
v -0.89090004 48.47420024 51.54769779
v -0.87260021 48.57420157 51.49750148
v -0.87359935 48.47519938 51.56630154
v -0.76500086 49.28000057 51.6313026
v -0.80229954 37.95149825 51.83940095
v -0.82289967 37.9278988 52.01429975
v -0.78119984 54.65259796 52.13350128
v -0.70419961 37.96749968 52.57740035
v -0.81290068 52.6922976 52.89670331
v -0.87600033 38.37729884 53.00549935
v -0.66520088 51.14749872 53.49240322
v -0.86909943 38.53409917 53.19079984
v -0.85869964 38.71930088 53.34320091
v -0.81949956 39.16139923 53.57040068
v -0.81329957 39.49209922 53.6857994
v -0.82900088 39.92810016 53.79799935
v -0.79200043 47.36479825 54.25870145
v -0.85320057 46.14139938 54.35830008
v -0.83979956 43.056501 54.43130185
v -0.79000025 43.67689827 54.48190086
v -0.85479995 44.99800006 54.44350047
v -0.67599957 63.07590265 22.95270055
v -0.70299913 62.86990135 23.02219963
v -0.71089917 62.6879022 23.15719934
v -0.61429985 64.15930042 24.36129924
v -0.52259936 64.11859783 24.86980047
v -0.70759973 62.19830104 25.66939892
v -0.65640048 61.94769937 26.8548001
v -0.72940034 61.73120141 27.66860114
v -0.47310016 63.64970127 27.17680035
v -0.79299956 40.48970015 28.85759998
v -0.77960046 40.26870036 28.94540079
v -0.8182003 40.62620237 28.96060062
v -0.78259978 40.03139903 29.10079928
v -0.76010014 40.30110212 29.28070138
v -0.78580044 40.37390254 29.3911006
v -0.79499974 39.80089792 29.34930009
v -0.81579932 39.62090084 29.62000042
v -0.77639979 39.73020215 29.64380122
v -0.76419927 39.86640044 29.43090092
v -0.79600078 40.14010009 29.85499956
v -0.76169952 40.14519836 29.6389005
v -0.79659913 39.60929867 29.89030186
v -0.75620046 39.81240132 29.70949939
v -0.77850064 39.70819828 30.00510033
v -0.82649923 39.51809964 30.21820008
v -0.7568007 39.86719823 29.8651999
v -0.77349925 39.93569818 29.97220091
v -0.55789975 62.64860145 30.51749935
v -0.65539944 62.38379908 31.24620068
v -0.5865006 61.9426011 32.46330079
v -0.66290058 59.76910032 33.80599996
v -0.5842003 59.51930024 34.55720092
v -0.35569937 60.92679911 35.42910022
v -0.49430053 60.62939744 36.13940105
v -0.50009972 64.79340071 40.73980035
v -0.40839923 58.06560161 41.02529972
v -0.49680028 64.40750491 41.06140171
v -0.51099908 65.54229948 42.11880285
v -0.56390029 54.3217992 43.53310195
v -0.62460087 63.1086995 42.55619803
v -0.51329938 64.52149799 43.28999953
v -0.5983991 53.72969696 44.29119812
v -0.52179967 64.27100649 43.63040219
v -0.54269992 61.88690382 44.21929807
v -0.63870089 60.83449837 45.38499757
v -0.61699905 52.15159976 46.09739925
v -0.5182001 54.65300066 45.94469806
v -0.57210045 58.79009934 47.16650135
v -0.6209994 53.0708993 47.90090309
v -0.76810086 49.36449814 48.38670145
v -0.74309957 49.10070251 48.58380166
v -0.73250034 56.97849981 48.53850227
v -0.72139963 48.68700176 48.84379828
v -0.7168997 52.04700163 48.84989949
v -0.7503006 48.38159938 48.98499987
v -0.74819974 48.09730049 49.08780107
v -0.72260012 47.81719951 49.15019981
v -0.70490053 46.86849943 49.24620078
v -0.69560056 59.04859915 49.20729892
v -0.6708994 55.25080141 49.68510036
v -0.38630039 44.57580093 49.78679985
v -0.66960013 53.97629827 50.30070328
v -0.72989991 52.86449911 50.68550116
v -0.71870043 40.12219916 50.76059998
v -0.75230077 39.37050052 50.85410121
v -0.64549922 39.61190099 50.89649816
v -0.7288001 39.11629739 50.92150324
v -0.76279934 38.71110262 51.06499943
v -0.77280023 38.57289845 51.14199776
v -0.62499976 38.4602996 51.2242995
v -0.63899911 50.77239971 51.43270177
v -0.75990069 48.68370042 51.45899851
v -0.84220054 48.47420024 51.54769779
v -0.77239944 48.53219972 51.54779657
v -0.77260078 48.37340111 51.64770292
v -0.77260078 48.37419891 51.64720145
v -0.7732998 48.37419891 51.64770292
v -0.77260078 48.47420024 51.60769935
v -0.70890089 48.47239951 51.73580195
v -0.77260078 48.37419891 51.64839814
v -0.68860088 55.08810123 51.95539991
v -0.61100041 37.81870007 52.30569898
v -0.67900078 37.90050034 52.45420227
v -0.60510055 53.71910152 52.58330022
v -0.66230034 53.0405984 52.82339762
v -0.69980036 38.08499924 52.78500103
v -0.72940034 38.35200124 53.12070052
v -0.50750019 52.51179906 53.05339726
v -0.72100073 38.52870077 53.30739905
v -0.71629946 38.69920032 53.42789983
v -0.64150076 50.57300109 53.68230051
v -0.70060005 40.95629831 54.08980128
v -0.66430052 48.59889893 54.13010117
v -0.65369938 41.85629889 54.33130052
v -0.62439952 47.68510035 54.31140131
v -0.72639913 42.27120012 54.38370026
v -0.71749995 42.66450019 54.44919899
v -0.74600012 45.73450266 54.469102
v -0.67149964 44.9921002 54.54359678
v -0.49770065 62.9752023 23.00950144
v -0.48700074 62.76740028 23.13930031
v -0.61660015 63.70729805 23.09930053
v -0.51090031 62.50289803 23.54739942
v -0.59279936 62.47380142 23.65149988
v -0.60979992 64.15379945 23.64529989
v -0.55729951 62.45949814 24.0983014
v -0.58659937 64.18900107 23.87039881
v -0.43579958 62.35509756 25.16900097
v -0.47039907 64.02489905 25.5121997
v -0.46759919 61.70180087 27.99539955
v -0.55090008 61.47140234 28.75650073
v -0.57139953 63.07559873 29.17419994
v -0.75069949 40.20000287 29.2598999
v -0.74929956 40.01300042 29.34810151
v -0.74249933 40.0273037 29.56850105
v -0.57610081 60.87289876 30.63909995
v -0.33360053 60.85430261 30.78669907
v -0.09009921 60.25070077 36.99640064
v -0.34120045 57.62120106 38.54840244
v -0.4526007 56.69080081 40.12189903
v -0.47280004 58.67279732 40.01900286
v -0.32430055 66.01680337 40.53509832
v -0.4833005 64.62760433 40.86440027
v -0.45590014 65.68939713 41.97240042
v -0.31360064 55.02500348 42.61449763
v -0.35700053 64.77549978 42.98099948
v -0.40780088 62.37400143 43.59939847
v -0.60269958 53.13659937 45.00220177
v -0.52310083 61.08780114 45.13950177
v -0.51389962 60.49499988 45.74619981
v -0.61249912 51.60810204 46.65439865
v -0.63419906 51.37240009 46.85160144
v -0.67900078 50.15340048 47.78850179
v -0.6398007 57.46130075 48.23540209
v -0.63679949 60.79510264 47.66060054
v -0.63500065 49.39910332 48.42090013
v -0.50580014 56.99000321 48.64469979
v -0.58859955 48.26829771 49.06480187
v -0.58489932 55.89839959 49.3286013
v -0.46040007 45.9460999 49.44319842
v -0.55740018 51.04260047 49.76150224
v -0.5699996 44.29720056 49.82949692
v -0.62049983 54.71569951 50.00000027
v -0.51970071 50.50210397 50.23229831
v -0.60060062 54.35540144 50.18350003
v -0.49139999 43.76970047 50.01520011
v -0.65250079 57.18330062 50.59120214
v -0.54149943 40.32809788 50.7471021
v -0.6282992 38.81689744 51.06249968
v -0.63009993 38.6594019 51.12440074
v -0.6190999 38.24769943 51.35729903
v -0.57860056 55.41910134 51.78110134
v -0.6708994 48.57490058 51.56829982
v -0.6232997 50.19340025 51.5937
v -0.77159974 48.37419891 51.64770292
v -0.67289957 48.4497992 51.64780169
v -0.60590024 49.55910241 51.72250162
v -0.67259945 48.37419891 51.71649919
v -0.67259945 48.31259796 51.74770045
v -0.67330037 48.37400136 51.77170259
v -0.59509966 37.84609852 51.84199947
v -0.65420085 37.83589818 52.00960038
v -0.58590035 54.43259731 52.29329902
v -0.64340026 38.83750327 53.53089858
v -0.6195007 39.18790112 53.67450115
v -0.59089985 50.04880235 53.83800292
v -0.61040017 39.94779802 53.90280263
v -0.59199966 43.2019005 54.55260043
v -0.37119933 63.32210127 22.96489917
v -0.36940049 63.17570263 22.97139928
v -0.32549914 62.87499963 23.08620155
v -0.14489992 63.48420121 23.00320079
v -0.46149988 62.66639981 23.24160004
v -0.43450032 62.59339804 23.35140091
v -0.12249906 63.9897962 23.33429967
v -0.5231996 64.18369766 23.74449963
v -0.42169956 62.44749707 24.49400054
v -0.37879924 62.15660311 26.18180174
v -0.41370075 61.92699856 27.1555012
v -0.37409987 63.45999772 27.94390017
v -0.24390021 62.87379914 29.91910025
v -0.32079976 60.15169858 32.7401992
v -0.22349953 61.1777009 34.75730236
v -0.34159934 58.03560083 37.73699857
v -0.27029953 65.39410011 40.40729963
v -0.29569971 65.48969839 40.39149955
v -0.28209925 65.5794006 40.38650005
v -0.28880071 65.67849397 40.39440199
v -0.28820046 65.78240448 40.41719985
v -0.33689997 65.87359591 40.45399706
v -0.36570026 64.95099882 40.63100052
v -0.32120056 66.13469424 40.64730207
v -0.28239938 66.20890409 40.7442034
v -0.28829924 66.29429823 40.94220019
v -0.28299962 66.31369598 41.04530151
v -0.28650041 66.32010111 41.14849781
v -0.27929938 66.31199402 41.24530037
v -0.29059954 66.25209883 41.4485018
v -0.26340053 66.28890364 41.35120156
v -0.27139934 66.19439948 41.55270103
v -0.46190068 63.59140166 41.97190275
v -0.27029953 62.95249942 42.82539965
v -0.33969984 55.96889781 44.18460171
v -0.39749987 55.30950371 45.09209773
v -0.49689906 60.08760169 46.12469894
v -0.47930014 51.74589972 46.58250239
v -0.38669929 54.24330026 46.47829936
v -0.38850002 51.48300066 46.86070007
v -0.41439976 53.4752013 47.46300265
v -0.50450087 50.2051012 47.81230259
v -0.51490066 57.90149959 47.94779807
v -0.4157997 52.7225985 48.32369867
v -0.42550047 52.27430017 48.73149956
v -0.5608003 49.21969889 48.56990109
v -0.4181 59.31320397 49.05169908
v -0.45320095 49.03760096 48.71470034
v -0.48259958 48.59540384 48.94650071
v -0.43540069 48.01050072 49.15370249
v -0.4526007 47.17219986 49.2657011
v -0.47419997 58.87609752 49.41360034
v -0.4480001 55.25960372 49.76829867
v -0.39939937 58.5155981 49.71420077
v -0.5447001 58.0967003 49.99150188
v -0.44599993 43.47300162 50.09010138
v -0.48160044 41.16719653 50.5162021
v -0.51030006 52.98220002 50.77850092
v -0.49449998 39.90450071 50.89089842
v -0.57130076 52.36140006 50.96709895
v -0.47400053 39.64030238 50.98239756
v -0.46080087 38.91050124 51.12169965
v -0.39749987 38.99249906 51.14830031
v -0.56909923 51.56159837 51.23519886
v -0.50119954 38.2927025 51.31829839
v -0.51389962 48.5191995 51.67219893
v -0.40329906 37.87729979 51.63679976
v -0.51639937 37.85830094 51.73770146
v -0.57279947 48.37070002 51.747898
v -0.57260002 48.23139793 51.84769798
v -0.57260002 48.27420137 51.82160259
v -0.59860044 48.27420137 51.84769798
v -0.59219911 48.37429768 51.8479981
v -0.53660061 48.59299907 51.87950329
v -0.5727007 48.27439892 51.87109988
v -0.48969993 55.11209957 51.98680252
v -0.44830023 37.72859896 52.20570145
v -0.56760053 37.85020145 52.49179727
v -0.57019905 37.94570096 52.68219983
v -0.49129932 38.0099992 52.84619928
v -0.52739941 38.32440143 53.22219866
v -0.49170011 51.23889909 53.50920244
v -0.53619981 38.46499898 53.35040004
v -0.49200023 38.60459739 53.4706007
v -0.54060096 40.90099993 54.13850078
v -0.5304994 47.95570001 54.31119996
v -0.5301005 42.08850195 54.42470297
v -0.55109953 42.44670297 54.48380037
v -0.54149943 42.84989946 54.54040181
v -0.57770019 45.74610104 54.55189761
v -0.54409985 43.90110062 54.59230008
v -0.44750053 44.76860067 54.63420316
v -0.47689917 45.25710012 54.61740014
v -0.27640074 63.07199727 23.00170018
v 0.02699956 63.57519889 23.03490162
v -0.12550028 63.67279924 23.08079936
v -0.39540092 62.55139999 23.44290006
v -0.34269916 64.07469647 23.44980096
v -0.29249904 64.1348044 23.55029996
v -0.22190015 62.51269948 23.65319994
v -0.36260027 64.1866001 24.30299964
v -0.29029942 62.44729952 31.17289879
v -0.16950041 59.68259687 34.18170301
v -0.38040053 59.30070143 35.17310016
v -0.25640085 58.98879894 35.91550262
v -0.27789945 66.26500027 40.85669968
v -0.40640095 64.02189784 41.4837984
v -0.31319985 66.10289653 41.66659914
v -0.2025005 63.77030462 41.78929955
v -0.30999918 54.50429982 43.33159868
v -0.34180069 61.85760206 46.66649849
v -0.3621007 60.99899929 47.5264993
v -0.35349974 53.09109864 47.93780287
v -0.40109943 49.37839872 48.49999931
v -0.37069976 57.6102979 48.24689789
v -0.16220061 48.84360073 48.88719817
v -0.41719963 51.42160106 49.45750169
v -0.38139967 46.69559891 49.34380114
v -0.40709997 55.75459948 49.47710078
v -0.36260027 54.7610027 50.08570213
v -0.35799967 44.19869984 49.90350162
v -0.43809989 54.35950057 50.26030081
v -0.38520058 57.32740085 50.54629785
v -0.14080079 42.53460066 50.23240088
v -0.06729945 42.09349765 50.30680069
v -0.41629927 53.73849926 50.53340021
v -0.49189956 40.83030036 50.6121005
v -0.32230037 49.90249869 50.73899881
v -0.40809911 52.21670339 51.10989992
v -0.47049974 39.46220101 51.02460076
v -0.40380053 38.76800039 51.17620024
v -0.38079942 38.66910077 51.20349992
v -0.38040053 49.10679992 51.30659745
v -0.4368994 38.45579778 51.24870054
v -0.47260059 38.57420151 51.20289968
v -0.31810057 55.3264017 51.88870069
v -0.3965995 50.7379009 51.58480272
v -0.41650062 37.96590029 51.53710235
v -0.41749976 50.26310068 51.70539848
v -0.38389942 49.75999784 51.8322968
v -0.50149966 48.2736999 51.84750043
v -0.40399997 49.31510342 51.89090032
v -0.32469945 37.72160118 51.89800067
v -0.47260059 48.14609877 51.94769931
v -0.47260059 48.17420004 51.92879924
v -0.49350084 48.17420004 51.94769931
v -0.47260059 48.27420137 51.89360142
v -0.34680019 48.35260154 52.05070186
v -0.47290071 48.17450017 51.96620049
v -0.42559924 54.77100169 52.17530178
v -0.46619926 37.77170252 52.39929898
v -0.46619926 37.84299853 52.58050035
v -0.35149956 54.23680016 52.43089915
v -0.42240048 53.46359913 52.72790192
v -0.3965995 38.8278006 53.61360302
v -0.4250009 39.06980131 53.69690011
v -0.4456998 50.64160361 53.71769968
v -0.41030063 39.90930266 53.95949905
v -0.34139989 48.64059686 54.23849831
v -0.42580059 48.22759892 54.29910012
v -0.3731995 41.94520331 54.44060183
v -0.43939915 47.13199874 54.45270167
v -0.3643991 42.51610328 54.55089847
v -0.40970039 45.79660127 54.61150027
v -0.17180071 64.18169938 23.65309926
v -0.26820058 64.21320076 23.86080061
v -0.16160037 62.49280026 24.21150049
v -0.2079008 64.16560677 24.67219879
v -0.22009942 62.43950016 24.75360017
v -0.19189937 64.09869861 25.20590075
v -0.23460024 63.82200155 26.55510003
v -0.2332003 61.53760008 28.67270028
v -0.2543 61.12239872 30.01280092
v -0.22140058 61.87600066 32.7149016
v -0.19540016 60.48000139 36.51389982
v -0.02830072 57.11439798 39.46490211
v 0.05799948 58.98210128 39.47689938
v 0.0881997 58.56770151 40.22109877
v -0.24820069 65.99160074 41.7569016
v -0.08989976 63.391399 42.26359831
v -0.27849969 61.25029998 44.98879886
v -0.3570993 53.28590045 44.88140086
v -0.3249008 52.09050029 46.26509894
v -0.18649908 60.56330227 45.72639937
v -0.18999986 62.5199024 45.94660137
v -0.28329974 60.11659953 46.14470072
v -0.30049976 51.15280214 47.14630201
v -0.31590094 58.03599973 47.92010329
v -0.20089922 61.21180081 47.34010089
v -0.32200025 50.23779927 47.83369861
v -0.19400022 60.51160155 48.01330059
v -0.32919938 57.24770143 48.52380011
v -0.12599985 48.34920142 49.08980315
v -0.33670052 56.69959932 48.89030196
v -0.22340076 47.26959887 49.28530019
v -0.24429911 51.04699972 49.81549757
v -0.24370076 58.08890094 50.04680027
v -0.27720043 43.27870127 50.12150019
v -0.18900072 43.92770128 49.99199955
v -0.29789933 52.98109831 50.88230126
v -0.2868993 40.34579747 50.7797014
v -0.33619905 39.91169983 50.90810033
v -0.36109966 39.56820098 51.02650026
v -0.3739992 39.38660072 51.08219754
v -0.31009985 38.57199809 51.24140264
v -0.28680053 38.27860057 51.31690036
v -0.24829947 38.14519835 51.37050059
v -0.31220071 38.36029827 51.28939933
v -0.31169924 51.20690004 51.47749969
v -0.25369976 38.00910263 51.45500196
v -0.36820001 48.34299764 51.84709774
v -0.21070067 37.75310257 51.7498013
v -0.42139944 48.17420004 51.94769931
v -0.37369907 48.19830096 51.94839833
v -0.3762995 37.70650012 52.0489999
v -0.37259926 48.0570006 52.04770064
v -0.37259926 48.07419871 52.03620104
v -0.38619972 48.07419871 52.04770064
v -0.37259926 48.17420004 52.03269835
v -0.37259926 48.17420004 52.05070186
v -0.31920038 37.67799995 52.14740185
v -0.37259926 48.07419871 52.05920025
v -0.33220059 37.71780217 52.39410194
v -0.33720009 37.80199962 52.59249762
v -0.3153007 37.91320043 52.79079832
v -0.3198994 38.03850316 52.96709896
v -0.23800035 53.17699804 52.86750033
v -0.38649984 38.25979927 53.20990126
v -0.32990029 38.41710107 53.38170008
v -0.2727005 50.92950015 53.66000033
v -0.36979939 50.08319858 53.8863985
v -0.34729976 40.94419847 54.2052
v -0.34370019 47.51120068 54.44010036
v -0.36309984 42.96829939 54.60549784
v -0.36959994 43.4378 54.63430193
v -0.32790011 44.17520296 54.66190174
v -0.26239949 45.1957993 54.68209727
v -0.12330065 62.97610267 23.04980134
v -0.18780024 62.78310158 23.16250086
v -0.1960004 62.68749951 23.25490037
v -0.1373 62.538301 23.54620083
v -0.05299998 62.57730163 23.44520036
v -0.17370021 64.20459981 23.74860066
v -0.07140048 62.08000368 26.68310006
v -0.05780003 63.60959892 27.4692994
v -0.04809926 63.33720233 28.44550051
v -0.08679977 60.43760064 31.96770099
v -0.08800025 61.58879933 33.54389868
v -0.0257003 59.21650018 35.42229999
v 0.13600074 60.74470118 35.92160003
v -0.09749968 56.29280137 40.74010047
v 0.62809975 65.65579869 41.99520208
v -0.16580017 53.68220174 44.42290219
v -0.14349999 63.73870446 44.4267012
v -0.06380056 62.31950084 43.70869978
v -0.00060024 61.85770083 44.30289907
v -0.09939918 63.37309917 44.92309879
v -0.00910052 55.52480118 44.82789941
v -0.15329953 53.34100129 44.84220268
v -0.09710078 54.74280165 45.86869888
v -0.1890995 59.4761017 46.73739941
v 0.00219962 61.89920121 46.63880371
v -0.18670042 51.71270018 46.69910159
v -0.03820094 53.42340181 47.57770235
v -0.16819925 52.34349913 48.71130022
v -0.1019996 52.69160238 48.39859994
v -0.12660009 49.04650204 48.77320129
v -0.13349909 48.57580095 49.01220078
v -0.13480025 51.58099991 49.36130317
v -0.23869937 55.87329953 49.44070247
v -0.22659952 58.93450349 49.40850207
v -0.22349953 46.26169882 49.45050012
v -0.18900072 55.16830212 49.88859811
v -0.18429945 45.09460128 49.69909971
v -0.14550016 50.39749824 50.37590087
v -0.24080022 54.27629846 50.36949954
v -0.20829969 53.65630009 50.65039831
v -0.01009966 40.41220036 50.78070054
v -0.10059967 40.93730326 50.59850004
v -0.03300009 39.86459971 50.94329816
v -0.21079944 52.18419906 51.19839785
v -0.20190026 39.25600217 51.15919967
v -0.2259005 49.17470342 51.29200165
v -0.27020076 38.72510197 51.23419972
v -0.21759967 38.85230041 51.24680103
v -0.21059999 37.88720001 51.55979764
v -0.20459946 50.39950032 51.76500114
v -0.27109922 48.25130094 51.94710287
v -0.26889959 50.02159764 51.83319716
v -0.21279962 49.00740263 52.0428987
v -0.19740033 37.65849963 51.99879979
v -0.34150057 48.07419871 52.04770064
v -0.27259983 48.10960168 52.04770064
v -0.21610096 48.30580154 52.15140221
v -0.16169914 54.94210149 52.12589946
v -0.27259983 47.97280315 52.14770197
v -0.27259983 47.97420118 52.14680161
v -0.27360087 47.97420118 52.14770197
v -0.27259983 47.98160165 52.14770197
v -0.27259983 48.17420004 52.11679703
v -0.21139968 54.59669933 52.29119816
v -0.27259983 37.6708996 52.24829975
v -0.27259983 47.97420118 52.14849977
v -0.19350065 53.95630028 52.5710978
v -0.30230049 52.1664007 53.21300126
v -0.23339975 38.22560059 53.22029915
v -0.23520048 38.62939732 53.54859817
v -0.25130068 39.08219748 53.74090024
v -0.20629951 50.30250021 53.85860115
v -0.25410055 39.93040236 54.00039919
v -0.28669985 47.93369994 54.39230122
v -0.1932993 41.8569979 54.45659946
v -0.2826995 45.76179854 54.64920165
v -0.18799969 43.41469822 54.67169938
v -0.0390994 63.17380313 22.99110094
v -0.05439991 63.27360311 22.98110005
v -0.06380056 63.37420089 22.98450016
v -0.04150038 62.63990171 23.33079888
v -0.02290043 64.20330054 24.27619952
v -0.04240074 62.38629883 25.18460161
v -0.03750002 64.04229852 25.56909937
v -0.1235001 62.22919838 25.96509864
v -0.12660009 61.86930301 27.51930006
v -0.06819982 61.3273021 29.40199995
v -0.01519983 61.02340033 30.35180175
v 0.02809937 62.3004982 31.60749979
v 0.00630065 60.11129991 32.89829879
v -0.08649965 59.42489865 34.89630052
v 0.14619918 57.48050094 38.83210108
v 0.73680082 65.18779869 40.44950283
v 0.57970037 64.72520089 40.77230088
v -0.0835991 64.29029787 41.18980064
v 0.80300046 65.92039971 41.7569016
v 0.13820037 64.55549913 43.26679898
v 0.12989953 64.80899944 42.95780273
v 0.12559905 64.2917035 43.62539889
v -0.03810026 55.9600993 44.21469746
v -0.0720995 52.09519966 46.30799735
v -0.01930086 59.92870051 46.35210006
v -0.07090091 51.53209906 46.88750208
v 0.08320021 61.45859967 47.10120017
v -0.09370067 51.21189953 47.14569797
v -0.16610029 50.16130242 47.91780109
v -0.12589917 58.13100156 47.89309993
v -0.14429968 52.93660051 48.14070038
v -0.12089968 57.64960246 48.27800038
v -0.11870005 49.3420004 48.56860183
v -0.0974009 57.08280162 48.68270128
v -0.06270075 59.32000039 49.09550167
v -0.09179926 46.66400254 49.40359755
v 0.10610064 47.02610135 49.36330145
v -0.05170072 45.67270037 49.60520339
v -0.0367991 58.55839774 49.7213999
v -0.04270086 44.72230213 49.81740087
v 0.0322004 43.53189767 50.08110153
v -0.1027993 54.71300221 50.16970203
v 0.08279941 41.5954019 50.41409991
v -0.06740012 49.74330119 50.89850023
v -0.12089968 52.92190214 50.96179933
v -0.14799991 38.46939823 51.27440084
v -0.1698993 38.60590045 51.26250234
v -0.11590018 55.55740048 51.75739932
v -0.11939907 50.9719009 51.61119824
v -0.07149926 37.77679699 51.66610152
v -0.1005009 48.75120122 51.62049821
v -0.1726004 48.15079814 52.04779942
v -0.14199938 37.69139905 51.84759921
v -0.17159936 49.7351979 51.9327996
v -0.13480025 37.63550043 52.1495027
v -0.1729993 48.07560055 52.10130087
v -0.07259907 48.03930101 52.14770197
v -0.25479957 48.07419871 52.14770197
v -0.24420033 48.17440139 52.1479983
v -0.1143008 37.63909809 52.23340003
v -0.1726004 48.07419871 52.20209999
v -0.13379921 37.65949877 52.34180097
v -0.13779957 37.71450083 52.50260165
v -0.17359954 37.80720046 52.6666011
v -0.13549927 37.92269795 52.85829912
v -0.07269974 38.03860194 53.03110088
v -0.11510049 52.1215002 53.2508014
v -0.15460069 38.40440098 53.40430039
v -0.05470004 51.17860121 53.59880208
v -0.1281007 38.90240175 53.69380391
v -0.04570018 50.59270275 53.79000243
v -0.06740012 48.84050074 54.24549989
v -0.0982006 40.93899762 54.24689792
v -0.13820037 48.19689913 54.37490175
v -0.14899905 47.72810134 54.4544986
v -0.14429968 42.21919928 54.53969899
v -0.07879905 47.23290044 54.52920233
v -0.15529971 42.64770097 54.60860163
v -0.15079978 42.97700292 54.64620043
v -0.14429968 46.05960291 54.64810373
v -0.14619918 44.33410034 54.70019955
v -0.06320032 45.50289984 54.70450003
v -0.04339988 63.07459959 23.01370125
v 0.00579918 62.86250088 23.11250019
v 0.14530072 64.13929483 23.54990106
v 0.11469969 64.2219005 23.8761999
v 0.08089991 62.4589017 24.67810055
v 0.04449969 63.82550423 26.59169968
v -0.01179972 60.80339968 30.98420008
v 0.02929986 62.60290316 30.76369987
v 0.21750089 61.88669867 32.69720201
v 0.24159991 61.24030098 34.58840219
v 0.17419978 61.02870374 35.18920036
v 0.15370033 58.98120092 35.95070044
v 0.42020085 59.58470019 38.25500113
v 0.2707991 66.09959899 40.62630114
v 0.55649982 64.5276068 40.94860152
v 0.82220065 66.0585013 41.63970215
v 0.05390034 65.22949662 42.48389907
v 0.15779946 57.61040048 41.72959812
v 0.04029989 54.76260208 43.00459893
v 0.25359908 62.89929809 42.9468008
v 0.11960042 53.90190226 44.1528002
v 0.12369955 62.96089903 45.44110135
v 0.04720079 60.84270043 45.44570195
v 0.06789969 53.3678033 44.82380027
v 0.04279964 59.29309961 46.92929878
v 0.05319943 49.18200132 48.69589904
v 0.11540061 52.43840219 48.64099955
v -0.00979954 48.74380075 48.95550056
v -0.02559962 56.04040277 49.3585033
v -0.01670044 58.93880017 49.42150228
v -0.03330021 58.06959817 50.07590068
v 0.11189982 50.89269915 49.96530011
v -0.00210085 54.26870044 50.41630334
v 0.57490032 41.18550016 50.53210095
v -0.02660066 53.7863022 50.63579872
v -0.01689989 52.36949955 51.17490098
v -0.02279975 39.02930007 51.24390239
v 0.0463992 39.2067974 51.19620202
v 0.05670021 38.11719965 51.35459793
v 0.0280006 38.68469951 51.2825991
v -0.07779991 38.79400081 51.2775996
v 0.07379956 37.9696993 51.44309966
v -0.02159926 37.86790104 51.54520184
v -0.00869973 37.71350169 51.76079944
v -0.03310077 50.28820074 51.83610341
v 0.04860073 48.11930056 52.1146012
v -0.02049945 37.64720138 51.94690152
v -0.08419935 49.78029974 51.9485009
v 0.02019933 55.28280047 51.93820179
v -0.02419969 37.63050093 52.04690285
v -0.08249929 48.67539958 52.15570269
v -0.07259907 47.89250348 52.2476995
v -0.0725003 47.97420118 52.20069816
v -0.13400056 47.97420118 52.2476995
v -0.11189982 48.07440386 52.24799963
v -0.06660043 48.23610111 52.24560245
v -0.07259907 47.97420118 52.28430296
v -0.0252995 54.33459806 52.42219941
v 0.02729968 54.70810149 52.25120219
v 0.01689989 37.66620022 52.39379802
v -0.02410091 37.80280121 52.68130327
v -0.00249974 53.78160282 52.65420113
v -0.01310088 53.1948002 52.87960017
v -0.02350067 38.19499957 53.21950136
v -0.03569929 38.62970124 53.57020314
v 0.00099914 39.70950134 53.96719964
v 0.02510005 50.17739882 53.91159734
v -0.04949919 40.02579929 54.04960016
v 0.10190083 41.90399925 54.49129961
v 0.05650077 47.76979927 54.46790151
v 0.01280076 42.35609659 54.57790183
v 0.03429935 43.7232006 54.70470138
v 0.00759991 44.90520165 54.72180072
v 0.02230018 45.96979812 54.67599986
v 0.86670035 63.74620371 23.12970021
v 0.12739978 62.70650215 23.24589862
v 0.14709955 62.77380161 23.17900186
v 0.34090032 64.07740137 23.45070133
v 0.09030055 62.51880068 23.6587009
v 0.1611008 62.49809988 24.15650033
v 0.13010088 64.17179916 24.67149977
v 0.11910085 64.12580075 25.0633999
v 0.07060079 62.24239994 25.93320025
v 0.1307999 61.91820006 27.35020045
v 0.07689955 61.70800086 28.13010103
v 0.26540071 61.26800336 29.58840026
v 0.01870062 62.94179761 29.73100179
v 0.27229971 60.93230008 30.60969941
v 0.18730067 60.47209945 36.5369978
v 0.39579981 56.68340034 40.14680154
v 0.78240033 65.85870379 40.45659938
v 0.27210026 63.51979793 42.12270064
v 0.17010065 55.135 42.47049997
v 0.45290083 55.93230195 44.24769946
v 0.27460001 61.28220026 44.96690137
v 0.07110036 52.37190053 45.99780062
v 0.08569995 51.67709966 46.76069874
v 0.08789958 51.35300235 47.04810141
v 0.16050055 60.92200096 47.63560305
v 0.1211998 57.96039944 48.05029914
v 0.13749945 50.08439907 47.98739894
v 0.06229995 52.99640072 48.08490052
v 0.10819959 60.40079964 48.1295009
v 0.09030055 57.46879999 48.42539816
v 0.07450047 48.93249756 48.86240203
v 0.12690021 48.51140014 49.05069995
v 0.13260063 48.14970023 49.15510053
v 0.0725003 55.21090041 49.88500045
v 0.12259973 44.57029996 49.86899902
v 0.06470093 54.74980322 50.15940291
v 0.08839915 49.80300262 50.85979972
v 0.02589974 53.11560225 50.9090007
v 0.16140092 39.81520119 50.95920081
v 0.19150047 55.73479904 51.64500182
v 0.20310075 38.27569813 51.29259809
v 0.17960007 38.40169988 51.27170354
v 0.09230073 38.47769907 51.27370182
v 0.08279941 38.94220018 51.26369903
v 0.08920074 48.8495006 51.56709933
v 0.08750068 50.38469938 51.81510248
v 0.06229995 37.67399959 51.85090055
v 0.02290043 49.77569914 51.96580159
v 0.05439991 37.62950179 52.2062979
v 0.03310077 48.79759853 52.16170132
v 0.12070023 47.93120019 52.24750196
v 0.04070069 48.09899865 52.31629822
v 0.02740035 47.7481981 52.34769704
v 0.02740035 47.77420232 52.33269855
v -0.00340011 47.77420232 52.34769704
v 0.0184005 47.87449997 52.34809973
v 0.02740035 47.87419985 52.3320983
v 0.02740035 47.97420118 52.31570178
v 0.02740035 47.77420232 52.36260055
v 0.05299998 37.73429747 52.55449992
v 0.09030055 37.93870318 52.89630062
v 0.13260063 52.12730129 53.25569833
v 0.05960076 38.39859989 53.41140073
v 0.07280042 38.91820183 53.71160227
v 0.07999954 48.20059936 54.39270011
v 0.05239974 42.71950225 54.63460205
v 0.17070089 47.35300233 54.52590099
v 0.04580086 43.1520005 54.676999
v 0.25789956 62.9782985 23.04729969
v 0.24680076 63.07059923 23.0116004
v 0.25419933 62.87990035 23.09709901
v 0.19159925 62.53879867 23.54760076
v 0.25679975 64.20510128 23.75060084
v 0.31920038 64.0411968 25.54590072
v 0.33160035 63.79549966 26.69420076
v 0.25759944 62.12390123 26.46980086
v 0.32439933 62.89940066 29.85340018
v 0.38929971 63.35030132 28.36440115
v 0.32010075 62.47779797 31.1038005
v 0.31100022 60.36460267 32.16070208
v 0.30480024 60.1217016 32.85600062
v 0.41990073 61.63439884 33.39149761
v 0.25619951 59.67599799 34.21239901
v 0.26639985 59.42269902 34.90190026
v 0.46539957 58.74409713 36.41609812
v 0.66510021 65.01380405 40.55559777
v 0.82629978 65.97689858 40.53490077
v 0.54610003 58.12490035 40.93519861
v 0.5301005 65.31189714 42.38090033
v 0.61649948 61.84239842 44.30670188
v 0.32460067 63.67810266 44.51209913
v 0.22510081 54.8687996 45.70490078
v 0.37080043 53.41719802 44.75139875
v 0.1913998 60.53159954 45.76509988
v 0.2823006 62.26719988 46.23020123
v 0.24319929 52.16880167 46.23060013
v 0.21059999 53.64279841 47.30149915
v 0.29220082 59.96960065 46.30189994
v 0.13249995 52.7621006 48.33369766
v 0.27789945 59.15219814 49.23709835
v 0.16270018 56.87170205 48.82750053
v 0.17860094 48.69160236 48.98129964
v 0.21520059 51.48920064 49.44039855
v 0.23949906 47.74539823 49.24560054
v 0.18399933 55.82550039 49.49579951
v 0.24230083 58.7047014 49.60469812
v 0.17960007 45.32360178 49.70960017
v 0.29220082 58.34610148 49.87269925
v 0.30249994 43.95609888 50.00990049
v 0.13609952 50.37440026 50.40090215
v 0.28439955 42.38030008 50.26940324
v 0.23839925 43.37099821 50.11759861
v 0.19929984 54.55799882 50.26220031
v 0.18190038 54.22890202 50.43119926
v 0.15680032 53.86970186 50.60060089
v 0.16500048 53.07270003 50.92190213
v 0.21180048 57.93719888 50.16469873
v 0.17699965 52.27080128 51.20270213
v 0.16730078 39.11949995 51.22110073
v 0.4644992 38.18599971 51.29860053
v 0.20769945 38.61180031 51.25710015
v 0.20009953 38.91029989 51.25880211
v 0.16700066 37.85990033 51.53929818
v 0.16629974 37.77550153 51.65130058
v 0.18300019 37.64829929 51.95149832
v 0.12819947 49.79439787 51.96159989
v 0.17120046 37.63359712 52.05029917
v 0.17329942 54.96609983 52.11520145
v 0.30680041 55.26139685 51.9374002
v 0.12690021 48.96130165 52.12950092
v 0.12500071 48.06639935 52.33299867
v 0.1281007 47.76630038 52.34749949
v 0.12739978 47.87419985 52.30000047
v 0.12739978 47.77420232 52.35499873
v 0.12649942 47.87880045 52.37629978
v 0.17099912 54.29740196 52.43829962
v 0.23869937 37.81449836 52.68550117
v 0.19010054 53.55 52.7440971
v 0.17619996 38.09809823 53.10760153
v 0.2332003 52.83620029 53.00290083
v 0.1771991 38.23949737 53.26409794
v 0.15970086 38.63589743 53.5714986
v 0.14769979 50.86949859 53.70520094
v 0.25610073 51.45309865 53.49579953
v 0.18950029 50.39040169 53.85200227
v 0.12240029 40.07619695 54.06419975
v 0.19759978 48.86690006 54.24869866
v 0.12720034 41.03409823 54.27710005
v 0.24650063 42.40000175 54.5830001
v 0.15170015 45.74330117 54.69900286
v 0.2194004 45.11619865 54.7215006
v 0.3739992 63.1743008 22.98079993
v 0.30740066 63.27500115 22.97530086
v 0.36699952 63.38270307 22.97890042
v 0.30249994 63.47639804 22.99860019
v 0.34170002 62.78509986 23.15600075
v 0.27800012 62.63090186 23.33139913
v 0.79590011 63.88130409 23.23780103
v 0.27660019 62.56890202 23.44700109
v 0.39209958 62.50640072 23.65780054
v 0.24480058 64.17819669 23.64760019
v 0.32759999 64.19900007 24.24140059
v 0.37519968 62.35769988 25.28070135
v 0.3762995 62.45009939 24.62809988
v 0.23070055 63.54849945 27.68530159
v 0.38720075 61.72260045 28.02219966
v 0.35549992 61.48210035 28.86360051
v 0.7522001 58.09320141 37.62280034
v 1.03999977 65.27199994 40.40309793
v 0.36090021 54.61400002 43.19669965
v 0.39599926 62.37310107 43.64479663
v 0.45630094 63.10770036 45.25439902
v 0.2547008 51.66830115 46.75990094
v 0.2707991 59.3384028 46.86740152
v 0.53600036 61.85000024 46.66940094
v 0.32200025 51.36209718 47.01310114
v 0.36469922 53.18420096 47.8559988
v 0.35930083 52.91559959 48.16040204
v 0.27150002 57.40770052 48.4539971
v 0.31459978 49.32090071 48.57379887
v 0.28560004 49.03089951 48.77950005
v 0.27010008 48.80890058 48.91370006
v 0.41700019 48.25500118 49.12469705
v 0.34049953 47.0005986 49.37990312
v 0.26189992 55.01599982 49.99359894
v 0.65050061 43.66049794 50.08929979
v 0.81249988 41.48709973 50.46150016
v 0.55979926 40.87180074 50.62310243
v 0.3525006 49.96799741 50.71130024
v 0.30180092 53.90370299 50.55880039
v 0.43519934 48.83940283 51.56779835
v 0.39530024 39.36869979 51.11320126
v 0.33539936 48.17750138 52.07889811
v 0.22659952 50.97079919 51.61220118
v 0.28110011 37.70550098 51.79679885
v 0.27180014 50.30580155 51.80729931
v 0.23580072 48.075403 52.159099
v 0.2282008 49.83060243 51.93690253
v 0.22650075 48.9165987 52.1215002
v 0.28990052 37.64359991 52.20149975
v 0.22730044 47.93839932 52.24779828
v 0.22259917 48.07860177 52.30979812
v 0.30310018 54.65899929 52.26240167
v 0.28310029 37.67020058 52.34050171
v 0.22739921 47.87419985 52.34270134
v 0.22739921 47.8202995 52.34769704
v 0.19880027 47.77420232 52.34769704
v 0.22739921 47.97420118 52.30370071
v 0.23139957 47.87459875 52.34779961
v 0.27279928 37.73099993 52.51829916
v 0.27640074 37.96120092 52.904799
v 0.27320007 38.40100086 53.40020125
v 0.28389998 38.93190106 53.69979875
v 0.25059977 39.62229888 53.93030366
v 0.26090078 39.97210029 54.03030119
v 0.30499968 41.01150172 54.25970059
v 0.26510059 48.00109817 54.42339991
v 0.2919007 48.54869881 54.31210033
v 0.27089977 42.70570045 54.62600109
v 0.22980019 43.13560018 54.67300244
v 0.22379965 43.82590302 54.7046026
v 0.86930077 63.66280025 23.06780105
v 0.65489987 63.97549673 23.33179992
v 0.61670082 64.19599885 23.82410028
v 0.43030052 64.16180016 24.63350018
v 0.37480079 61.94150318 27.19030013
v 0.55029984 59.20589714 35.41320137
v 0.7292009 58.90490161 39.60070151
v 0.72309969 58.46589945 40.375198
v 0.83949944 66.24120327 40.9483014
v 0.84190042 66.25829882 41.05169904
v 0.4948001 64.31649584 41.16970008
v 0.73500008 63.7911004 41.77999958
v 0.71409983 65.77369715 41.87839773
v 0.52110065 55.05339727 42.57020118
v 0.53959992 53.99209835 43.99780061
v 0.45189979 55.44740016 44.91929978
v 0.46270037 60.84580043 45.42829869
v 0.47120066 60.45780378 45.81590024
v 0.65929912 62.50429987 45.94320125
v 0.49930003 52.15749962 46.20200119
v 0.50240002 61.40430043 47.12889875
v 0.37769943 50.13609979 47.91669937
v 0.33980051 57.87149881 48.08909843
v 0.33500046 60.47930237 48.04069905
v 0.40640095 52.67750046 48.39519983
v 0.35969972 52.33509952 48.71110268
v 0.37280061 56.77809825 48.86479921
v 0.59119997 47.84299859 49.22660169
v 0.32830091 45.31919873 49.70809956
v 0.36820001 55.38070095 49.75780201
v 0.37259926 51.04519899 49.81140223
v 0.32549914 44.50790123 49.88629971
v 0.43080009 50.41120127 50.34400059
v 0.39829956 54.69630177 50.15430084
v 0.51260036 43.18760102 50.17039725
v 0.37200092 54.3750993 50.32649855
v 0.35089932 52.95150023 50.92190213
v 0.49620004 56.82789947 50.88930283
v 0.37510091 51.96460111 51.25559954
v 0.32049964 38.48169943 51.23600045
v 0.32480012 38.70940067 51.2193
v 0.3263995 38.9543988 51.2196989
v 0.3736003 39.16360266 51.1748022
v 0.40460022 38.34000017 51.24440006
v 0.49930003 37.97290187 51.44210052
v 0.60409951 38.08499924 51.3524021
v 0.42879991 37.86989932 51.54270209
v 0.36389953 37.78699733 51.65050279
v 0.49279993 55.67229773 51.65859848
v 0.41510068 37.69329856 51.89350264
v 0.39980017 49.74599848 51.89759797
v 0.32609938 37.65179818 52.04790199
v 0.31750032 49.12410061 52.04999904
v 0.32740054 48.08140164 52.14770197
v 0.32400043 48.13130163 52.24799963
v 0.4038993 54.96110034 52.09470199
v 0.32740054 47.93420141 52.2476995
v 0.32740054 47.97420118 52.22100007
v 0.32740054 48.07419871 52.17820042
v 0.32740054 47.97420118 52.27450152
v 0.33819923 48.07820287 52.2527028
v 0.44449932 54.23980137 52.43320135
v 0.39779999 53.80950275 52.61909828
v 0.38949916 53.23949935 52.84130236
v 0.41110032 38.14210216 53.11529833
v 0.38699941 38.26169878 53.25140165
v 0.43620038 52.26439995 53.18080085
v 0.38019918 38.53210089 53.47490118
v 0.37110055 38.66719747 53.55969887
v 0.33539936 50.8176991 53.70950142
v 0.39579981 50.35640056 53.84209825
v 0.46330062 48.94010318 54.20390073
v 0.36830068 41.939501 54.47889964
v 0.37140067 47.46310142 54.49300157
v 0.3759006 45.87500143 54.66809792
v 0.42649961 43.40740032 54.66500173
v 0.4272993 45.53089854 54.68230242
v 0.50100009 62.87830096 23.0740998
v 0.45710063 62.67530089 23.2493994
v 0.50169911 62.59529754 23.35420078
v 0.52580002 62.54729706 23.44569993
v 0.54799954 62.51110009 23.55040063
v 0.60820054 64.12169782 23.54760076
v 0.60009915 64.16079723 23.64460088
v 0.58620048 62.46900327 24.09439982
v 0.52560057 64.11889415 24.95270056
v 0.5704004 63.98190186 25.72949926
v 0.53159921 62.06320066 26.59919893
v 0.44500079 63.59849821 27.44059978
v 0.66120052 60.96299987 30.40400014
v 0.5952991 62.66149908 30.51090047
v 0.55150032 60.80300078 30.90640017
v 0.55230001 59.7189002 34.04099909
v 0.64150076 61.17169847 34.74089823
v 0.70669936 59.44300093 34.78189714
v 0.65089951 60.83819861 35.63760127
v 0.73119918 58.83739701 36.20970172
v 0.8554002 57.4308023 38.8796001
v 0.66019949 57.02949772 39.58749995
v 0.84250066 66.25829882 41.20569949
v 0.83710037 66.18769802 41.44969848
v 0.62219989 56.06250161 41.05400124
v 0.65470042 63.55839967 42.07460138
v 0.76210032 64.86549831 42.86250078
v 0.70100085 57.27519866 42.19820215
v 0.90020002 64.22429387 43.68609947
v 0.76070039 63.6185 44.56299826
v 0.6866007 53.25159919 44.89709837
v 0.44070031 51.70479824 46.68900003
v 0.5930007 59.88389879 46.31480138
v 0.61360083 54.55780127 46.07889808
v 0.47379918 53.53329956 47.42050313
v 0.55469909 61.01289986 47.50370144
v 0.48819932 57.89980143 48.01920045
v 0.49759997 59.21530349 46.90569934
v 0.4813991 57.38949947 48.42020111
v 0.56670016 49.31140318 48.53620007
v 0.63110097 48.77100166 48.8652019
v 0.52459954 59.18040199 49.17809973
v 0.56990083 51.42789982 49.44270075
v 0.42399986 46.01070206 49.56119946
v 0.48319983 58.61300091 49.65070033
v 0.42660028 45.21730169 49.71569758
v 0.49380096 44.67569968 49.83010096
v 0.44270049 55.11859968 49.90179967
v 0.42739997 55.37420084 49.74770044
v 0.42739997 55.37429962 49.74770044
v 0.54870045 44.0733971 49.98230068
v 0.51040074 57.98709887 50.1018973
v 0.52730063 54.35660193 50.28829951
v 0.48229946 53.77629941 50.54940164
v 0.58370073 40.19899994 50.8061995
v 0.53570024 39.6199017 50.99840279
v 0.53359939 52.74530138 50.92129809
v 0.47729997 38.56639835 51.16270236
v 0.44780066 38.70830275 51.15969734
v 0.43200058 39.06219949 51.16310125
v 0.49279993 50.42899963 51.6873038
v 0.47659905 37.75459938 51.74229826
v 0.42789954 48.27420137 51.99919869
v 0.6232997 37.72610301 51.99140312
v 0.42739997 48.21040081 52.04770064
v 0.41990073 48.9073975 52.03990128
v 0.44190079 37.67689823 52.15039927
v 0.42739997 48.07190031 52.14770197
v 0.42739997 48.07419871 52.14609879
v 0.40419942 48.07419871 52.14770197
v 0.42739997 48.17420004 52.10019916
v 0.44050086 48.2741026 52.14750063
v 0.47480022 37.70790195 52.31159885
v 0.36820001 47.97420118 52.2476995
v 0.42739997 48.07419871 52.15039927
v 0.46100032 48.17430262 52.14789952
v 0.42759942 37.73830163 52.45099971
v 0.46670073 37.8112996 52.5891013
v 0.4740993 37.98450024 52.87429675
v 0.47349906 38.40140356 53.35369758
v 0.55139965 51.06420164 53.59400393
v 0.48769975 38.9186995 53.65130059
v 0.41799933 39.08810114 53.73149769
v 0.44520023 39.92359833 53.9896024
v 0.47809966 40.8991992 54.20429963
v 0.49010073 48.11230278 54.36740251
v 0.56859966 47.47980187 54.44680181
v 0.49010073 42.41190024 54.55070092
v 0.50739952 42.89600044 54.61330101
v 0.42979905 44.84920045 54.69419712
v 0.59619947 62.97470083 23.01129838
v 0.61729917 63.07970166 22.97419915
v 0.62159965 62.76649991 23.13480038
v 0.72320036 62.47010118 23.64790032
v 0.69229922 62.42370008 24.47560004
v 0.80070016 64.14759947 24.38439912
v 0.68690082 62.35789743 25.00559987
v 0.63339937 63.82150008 26.4317006
v 0.68090029 63.63650351 27.1774006
v 0.61759929 61.79180321 27.63429988
v 0.69900067 61.50750053 28.62010109
v 0.64609946 61.20399765 29.66170025
v 0.67220056 63.13919795 28.97540157
v 0.6375004 62.40829889 31.23049937
v 0.59640082 61.85409937 32.73770325
v 0.64529977 60.13529825 32.75239782
v 0.61479942 60.61300092 36.18900092
v 0.80089961 60.3737013 36.70109982
v 0.57380051 60.23460056 37.01240206
v 1.0426002 59.42389951 38.55189753
v 0.99590087 65.45379775 40.37549812
v 0.90710092 65.56020041 40.37710131
v 0.81219976 65.67030331 40.39140078
v 0.80059948 65.76920672 40.4196996
v 0.82760094 66.08760172 40.64300159
v 0.83099916 66.16260177 40.75070351
v 0.84530053 66.20590288 40.84220266
v 0.78819952 56.65700102 40.1577009
v 0.97089959 65.23859905 42.44269882
v 0.75400083 54.82130058 42.86180176
v 0.72270079 63.05280087 42.74890279
v 0.81800085 64.6519028 43.11329999
v 0.76550043 55.48270056 44.83240123
v 0.63509943 60.32510057 45.91210256
v 0.6398007 51.44170162 46.85340217
v 0.58060074 50.15039926 47.85740063
v 0.63459986 53.09299814 47.92030083
v 0.56390029 60.45299803 48.02470142
v 0.60250013 52.46129882 48.55810136
v 0.63479931 56.8347035 48.75479889
v 0.60639981 56.12060366 49.23540019
v 0.70270091 48.34109813 49.06230212
v 0.7080993 48.09670025 49.15190176
v 0.58439975 46.88149964 49.37630166
v 0.57989982 45.6772022 49.58390234
v 0.59309948 55.38239911 49.7025986
v 0.69969969 50.52410024 50.19710048
v 0.61959947 45.33229771 49.63490025
v 0.4277001 55.37420084 49.74770044
v 0.5769005 54.81560207 50.0371014
v 0.81060038 43.43060087 50.15319913
v 0.81680036 40.87219964 50.6043999
v 0.66650014 54.18960126 50.2983023
v 0.5650001 38.85570053 51.07330026
v 0.56670016 39.23799866 51.06470311
v 0.54149943 39.42780098 51.05659982
v 0.55830055 51.69549826 51.26200087
v 0.67730073 37.86429958 51.60620254
v 0.61199955 48.47370257 51.81400077
v 0.62940091 48.55339819 51.75030277
v 0.52659971 48.37419891 51.90570126
v 0.62749951 48.42439902 51.84780056
v 0.60049995 49.74830068 51.78770022
v 0.62579945 55.27889889 51.87590183
v 0.52739941 48.31909807 51.94769931
v 0.52739941 48.1969979 52.04770064
v 0.52739941 48.27420137 51.9975993
v 0.58060074 48.79410344 51.95669917
v 0.63160054 54.85140013 52.10919901
v 0.43200058 48.07419871 52.14770197
v 0.52670039 48.27349856 52.08190313
v 0.54820088 48.37429768 52.04790199
v 0.58230079 37.80149815 52.48030147
v 0.65190055 53.48880176 52.69769979
v 0.55430019 52.85189779 52.95399998
v 0.58269969 38.29750065 53.2201016
v 0.57300082 38.5773015 53.449501
v 0.52649904 38.70380093 53.53939697
v 0.59490021 39.24760256 53.74039877
v 0.56680083 50.4103009 53.79660131
v 0.58129975 41.88870064 54.42529942
v 0.56179944 46.10279765 54.60380348
v 0.62450019 43.75009758 54.62970133
v 0.64809964 45.10129893 54.63810094
v 0.81689913 62.87139816 23.02120049
v 0.81460073 63.28300186 22.93520041
v 0.87079948 63.47400087 22.97139928
v 1.05960076 63.54349995 22.9950994
v 0.68710027 62.65079727 23.23180049
v 0.90119916 64.04799703 23.45049998
v 0.73209954 64.03019487 25.36820014
v 0.66740051 62.210701 25.78510156
v 0.71909933 63.39810046 28.0585011
v 0.86510097 62.79060083 30.0128997
v 0.73080028 60.39230125 31.98880069
v 1.02200007 60.92689789 35.32109818
v 1.15450002 65.36450582 40.38040264
v 0.85290045 66.22550577 41.34930206
v 0.91049913 56.00669795 44.0802999
v 0.80920044 53.58549795 44.46089988
v 0.74470086 61.16989774 45.05280078
v 0.64699983 51.7291005 46.59730333
v 0.72219932 52.11430108 46.1769999
v 0.85680013 53.5481005 47.32949785
v 0.61550034 57.78490039 48.05899888
v 0.69000082 58.74540019 47.20880332
v 0.65100018 52.79460113 48.2346005
v 0.78050082 49.33069835 48.45500384
v 0.67700061 57.33509765 48.3842017
v 0.73530021 46.67229958 49.36659899
v 0.81239921 58.69620302 49.51169837
v 0.70199999 58.3843993 49.78089999
v 0.65750029 44.9614004 49.70330142
v 0.62400062 44.51910071 49.84090154
v 0.62609957 44.19300132 49.93999871
v 0.76150008 42.47820056 50.2918022
v 0.90009934 42.08989999 50.35630178
v 0.6378993 49.64649862 50.89989827
v 0.72940034 57.81919785 50.17820041
v 0.6282992 39.74460039 50.93290027
v 0.6562998 39.48580046 50.97859855
v 0.70850009 49.00809785 51.38570042
v 0.86930077 38.86659988 50.89369829
v 0.6232997 38.46369972 51.13220011
v 0.67069995 38.80180018 51.01229957
v 0.71480075 51.98860325 51.07880123
v 0.68619991 38.19210092 51.2661038
v 0.68740039 37.78319832 51.7942991
v 0.69080051 50.2588002 51.6147997
v 0.62740074 48.30289909 51.94769931
v 0.62740074 48.37419891 51.90119944
v 0.7548993 49.16640258 51.77080223
v 0.56969948 48.27420137 52.04770064
v 0.62740074 48.37480295 51.98300351
v 0.65250079 48.47429901 51.94779809
v 0.77650047 37.7806036 52.09899867
v 0.7196008 37.78189906 52.24250246
v 0.71020015 54.30509875 52.34289889
v 0.68529954 37.93270075 52.65529905
v 0.67130019 38.04880228 52.85549925
v 0.62979981 38.14460191 53.01729907
v 0.74389927 52.13949991 53.16019882
v 0.7292009 38.52370128 53.34730004
v 0.68109974 38.71530053 53.49060249
v 0.68290047 38.94870028 53.5994973
v 0.80750038 50.96260092 53.5614996
v 0.68919923 39.66469962 53.84250095
v 0.70240078 40.04359765 53.9454997
v 0.72169975 48.93419952 54.14070041
v 0.67500043 50.02470143 53.8726005
v 0.64829909 40.25410077 54.01350197
v 0.6609004 40.95430003 54.16849776
v 0.68579911 47.83440143 54.35550021
v 0.70449974 42.36239915 54.48569987
v 0.68449985 42.76770029 54.55099725
v 0.64620013 43.21039888 54.60160006
v 0.63619924 45.72850022 54.61659855
v 0.8696009 62.67990149 23.15040101
v 0.81439939 62.55160133 23.33499869
v 0.82119961 62.4961016 23.45070133
v 0.88599932 64.16390482 23.88300013
v 0.85490063 62.42150045 24.15870185
v 0.98589998 64.0604046 24.90420051
v 0.91500096 63.92279687 25.75830145
v 0.91979911 63.7006004 26.74670118
v 0.89389936 62.04060035 26.33130037
v 0.85680013 61.81430094 27.34779947
v 0.89630033 61.92409992 32.46810274
v 0.84259943 61.63050106 33.31340137
v 0.96340034 61.18059955 34.63199962
v 1.08290009 56.54309912 40.28690142
v 0.98839973 64.40750491 41.03950042
v 0.91800028 64.19529983 41.29189902
v 1.04389946 55.88280085 41.24960085
v 1.06589952 58.04020143 41.01969998
v 0.83589988 66.13210332 41.54430142
v 0.98150072 62.59479987 43.30580341
v 1.40180035 64.38289493 43.44670108
v 0.92080015 61.61830244 44.52430155
v 0.86160018 63.08780115 45.24089734
v 0.89890076 60.85029845 45.35359876
v 1.04400013 53.2296979 44.81090264
v 0.95339945 62.15220006 46.29079924
v 0.84429949 59.1983979 46.76740019
v 1.02359945 61.79740295 46.64569892
v 0.90579976 61.25450168 47.20100015
v 0.78959945 50.16050083 47.77379963
v 0.81460073 57.62379958 48.07709736
v 0.80980068 60.34489721 48.05530244
v 0.79129951 48.83110199 48.78239869
v 0.86009957 52.13639992 48.76619971
v 0.9155993 52.6179016 48.32949976
v 0.78559909 59.19949961 49.09430118
v 0.81469951 47.91280159 49.18230144
v 0.79329969 47.62760234 49.23329934
v 0.78830019 55.54299844 49.5315026
v 0.77850064 55.14569801 49.76970051
v 0.73960069 44.4144 49.83739886
v 0.73540088 44.73870246 49.73130012
v 0.78660013 44.02249797 49.96659938
v 0.75760039 54.74140361 49.99819954
v 0.88689969 43.17689921 50.21139996
v 0.75530009 53.0854989 50.6680979
v 0.75360004 56.41310081 51.12359915
v 0.81310012 39.89080148 50.81029863
v 0.76739994 39.63940202 50.87820213
v 0.73960069 39.99700279 50.82450312
v 0.92760038 39.19160136 50.78500102
v 0.90299989 38.63019891 50.9742031
v 0.89920088 38.44300271 51.07649903
v 0.74819974 38.08679997 51.3531999
v 0.80870087 50.93619781 51.34560188
v 0.73030071 37.98760024 51.45609987
v 0.82319979 48.67389898 51.59980121
v 0.81030025 55.65410047 51.60480071
v 0.82580021 48.60770123 51.6497012
v 0.74049915 48.51150271 51.75070167
v 0.88889986 49.79910104 51.56610019
v 0.72740017 48.3930002 51.84769798
v 0.72740017 48.47420024 51.79820069
v 0.88930066 37.83229672 51.90330029
v 0.66609935 48.37419891 51.94769931
v 0.72720072 48.47409766 51.88160034
v 0.76010014 48.47329987 51.85169834
v 0.88510085 54.47969744 52.20829998
v 0.83189952 37.91280153 52.46120005
v 0.78199953 38.21720098 53.00899824
v 0.76500086 38.34999916 53.17439952
v 0.8104997 39.31729919 53.68740258
v 0.92820062 50.46679978 53.6739009
v 0.79079994 41.87250166 54.3563018
v 0.84410004 48.94810009 54.09629759
v 0.7683003 46.97380038 54.43730049
v 0.77489918 46.05029913 54.53640145
v 0.81639956 43.46179834 54.5554003
v 0.80509941 45.28359821 54.57330123
v 1.17850027 62.97660034 22.91120017
v 0.95870097 62.57350262 23.24589862
v 0.93369969 62.44070064 23.56700041
v 1.11749957 64.0764972 23.55200002
v 0.97020057 64.12619585 23.64809976
v 0.97599976 62.26800147 25.1459011
v 1.00809949 63.34780157 28.05640024
v 0.95399969 61.57350072 28.18130028
v 0.92939921 61.20250084 29.4911988
v 1.08040034 63.03990324 29.08289834
v 0.93150006 62.4424026 31.02610126
v 0.98260054 59.62210144 34.19850223
v 1.13850049 59.96229895 33.09289926
v 1.22360021 61.6146022 33.23079951
v 1.08619953 58.92070169 35.96049809
v 1.54069974 59.91859894 37.55309991
v 1.05879917 57.19870181 39.25640107
v 1.03640021 64.60360219 40.83750328
v 0.98209907 55.24069985 42.21609929
v 1.00820016 63.32370065 42.35769977
v 1.05719979 54.68740069 42.96429904
v 0.99879951 60.5237014 45.63300072
v 1.16560073 52.85220171 45.17169838
v 1.07739912 54.72120048 45.77640194
v 1.03039968 60.21649828 45.88720005
v 0.9324992 51.97809899 46.20829994
v 1.24850082 60.2451998 45.77349949
v 0.81650024 51.58169893 46.64770099
v 0.88289933 51.34840175 46.80730119
v 0.9183004 53.2163026 47.70430054
v 0.8975996 52.89910049 48.06169997
v 0.86050037 58.37860201 47.4095012
v 0.91089993 57.11600117 48.41490149
v 0.88140062 56.6379034 48.77489944
v 0.83359958 48.46620332 48.97180211
v 0.83460062 56.07109877 49.17639778
v 0.84039981 48.18789927 49.09430118
v 0.93029957 51.36220355 49.39670234
v 0.90629933 46.84230146 49.28319933
v 0.87750094 45.84250091 49.42929785
v 0.92140039 50.48479948 50.16429984
v 0.9930991 58.12170158 49.89329748
v 1.10300065 44.65550035 49.5852016
v 0.96880063 43.54959725 50.11479874
v 0.86360036 54.52350002 50.04020139
v 0.94910087 54.1295997 50.14750062
v 1.00699968 41.25070256 50.5065982
v 0.96579942 56.87469947 50.76290218
v 0.85240088 40.27679985 50.72850215
v 0.93160073 40.64820243 50.63539982
v 1.00049957 49.67119978 50.76050121
v 0.9838998 39.97040213 50.69869892
v 0.89920088 40.16070212 50.73189847
v 0.96260065 39.48070219 50.72940252
v 0.93720047 52.67509948 50.69170115
v 0.95149994 38.30409953 51.1725
v 0.90769926 38.06070078 51.40800061
v 0.90099971 50.19020148 51.47349933
v 0.88919999 37.88470026 51.70099923
v 0.8273996 48.47329987 51.74770045
v 0.8273996 48.47420024 51.74710021
v 0.8273996 48.57420157 51.6960985
v 0.8273996 48.47420024 51.74869959
v 0.8270007 48.57630242 51.77740111
v 0.90930055 55.30810187 51.78270073
v 0.99029923 54.87000009 51.98549946
v 0.90340068 37.86439835 52.21770252
v 0.89100072 53.75210351 52.51499782
v 0.86269999 38.10430201 52.78040043
v 0.89740015 53.02550114 52.7951026
v 0.90399903 38.49649657 53.21699781
v 0.90299989 38.70519896 53.36690293
v 0.87740026 38.83800094 53.45560221
v 0.92730025 39.22820102 53.59839938
v 0.87669934 39.84080272 53.81729832
v 0.82730082 40.27420133 53.94769932
v 0.8273996 40.27420133 53.94760055
v 0.8273996 40.2743001 53.94769932
v 0.91649967 49.48780259 53.92430122
v 0.86790084 40.90900064 54.07949836
v 0.83010069 47.6776011 54.32049994
v 0.90650068 42.15169848 54.3682003
v 0.90360013 42.5191007 54.43549976
v 0.93429993 42.97959765 54.47689757
v 0.94839995 47.34760013 54.3072034
v 0.89150029 44.75699849 54.53939887
v 0.86939955 45.76559755 54.5204988
v 1.14289975 63.06860095 22.90089916
v 1.29210015 63.16660021 22.88069982
v 1.19540016 63.36249994 22.92009935
v 1.03689978 62.77519964 23.02380092
v 1.16489981 63.95619776 23.35429956
v 1.09730024 64.1275027 23.75360016
v 0.94939909 62.36560182 24.52680119
v 1.17820015 63.94420049 25.37440013
v 0.88140062 40.3000004 28.86860191
v 0.93369969 40.48750052 28.55120035
v 0.91690046 40.21839768 28.75690153
v 0.88739926 40.46210035 28.82239835
v 0.94319911 40.04320255 28.82610049
v 0.883 40.03359865 29.04830076
v 0.92080015 39.85999911 29.12690037
v 0.85380081 40.15680054 29.13470164
v 0.85789995 40.30469978 29.17849852
v 0.90159995 40.58050028 28.9165986
v 0.88280055 39.85370035 29.29739992
v 0.8975996 40.49210113 29.18020048
v 0.94799916 39.71880132 29.24629944
v 0.84819917 39.93249941 29.48369956
v 0.84530053 40.10240252 29.40759969
v 0.86760072 40.26229903 29.43849894
v 0.91800028 40.45769729 29.36589987
v 0.88439994 39.7257991 29.56030089
v 0.92870019 39.63940202 29.48340133
v 0.94189985 40.42969859 29.5196002
v 0.90769926 40.17900195 29.79660118
v 0.91359913 39.58549787 29.76110134
v 0.87070071 39.74029992 29.82879969
v 0.86069982 39.97580052 29.78709986
v 0.93079914 39.51590002 30.04560157
v 0.91839917 39.60129795 30.19430051
v 0.92080015 39.7204007 30.28189997
v 0.91059981 39.92089724 30.11379949
v 1.07090092 60.93100082 30.26370081
v 1.21210061 62.03319988 32.03860191
v 1.22620063 60.1819007 32.38300112
v 1.2313008 59.16450313 35.33459986
v 1.30790023 60.34769708 36.66450016
v 1.41420032 58.3840004 37.03420078
v 1.18769957 57.81060069 38.11890161
v 1.06970043 56.92610387 39.70360148
v 1.20960086 58.73659788 39.84920233
v 1.10599997 64.8015002 40.66210301
v 1.29429978 57.28400097 42.08359743
v 1.13829915 65.6028025 42.00229863
v 1.03519972 62.96939742 42.83590011
v 1.15079979 61.83630101 44.22349977
v 1.17559972 55.61509984 44.56790279
v 1.0706008 51.66630287 46.40260029
v 1.01199917 58.78260009 46.98969924
v 0.93270055 50.2373016 47.63670097
v 0.9087003 49.21009879 48.47930231
v 0.9815995 57.34049984 48.18769793
v 0.93119994 48.65660208 48.82529711
v 0.9274997 48.38289864 48.97669904
v 0.93350024 48.18620112 49.06060016
v 0.98279998 55.88539938 49.21760183
v 0.92680068 47.97580057 49.13150108
v 0.96200041 47.75459943 49.15930223
v 1.03170084 59.0296003 49.15409759
v 1.11039922 45.41110057 49.39180162
v 0.96310022 55.32090074 49.57130103
v 1.16009976 45.06470307 49.43999966
v 0.97619921 54.87879859 49.79820068
v 0.98650022 43.7480993 50.03100019
v 0.94430082 44.17540051 49.8499014
v 0.9651004 43.40639738 50.16070217
v 0.96900008 42.61099874 50.27389746
v 1.10890051 40.01550017 50.60500015
v 0.96770082 38.83069924 50.87180079
v 1.03379979 52.06219766 50.82400166
v 1.0472008 38.48000127 51.04460255
v 0.95599987 49.10440275 51.22580011
v 1.06309965 56.34800098 51.08459852
v 0.96200041 38.20729696 51.26039769
v 1.12020067 55.70939886 51.47189995
v 0.92639989 48.68700176 51.54909963
v 1.08320021 50.6566021 51.20330237
v 1.03199906 38.04880228 51.47950177
v 0.92740093 48.54999808 51.64770292
v 0.92740093 48.57420157 51.63010211
v 0.88629944 48.57420157 51.64770292
v 0.92740093 48.6741991 51.58000077
v 1.04199995 49.39280076 51.48929942
v 0.82840064 48.47420024 51.74770045
v 0.92599909 48.57820192 51.6727004
v 0.96409936 48.80409863 51.62469992
v 0.96110004 37.86709945 52.04880236
v 0.98400047 38.04800069 52.53860107
v 1.0605999 38.19770066 52.69489992
v 0.98650022 38.33169933 52.97380041
v 0.99959921 39.62390206 53.69390269
v 0.92050003 40.27559937 53.9059976
v 1.03969965 41.85839974 54.24229732
v 0.99920031 48.90680106 54.03549824
v 1.00380091 43.42789978 54.4667998
v 1.03500028 45.29890062 54.45669823
v 1.25600006 63.27360311 22.89759972
v 1.28749955 62.8256011 22.93729937
v 1.26039932 62.66089884 23.03879941
v 1.16209994 62.58119942 23.14769992
v 1.4258006 63.56510112 23.02239908
v 1.1611008 63.87170019 23.25279952
v 1.07620054 62.47790055 23.34910061
v 1.10220096 62.42969871 23.448099
v 1.19940052 64.11220029 23.87260034
v 1.20969963 62.33649761 24.14360079
v 1.18980042 62.28730044 24.62730019
v 1.21660053 61.64429906 27.60429911
v 1.01780026 41.05270198 28.13120084
v 1.02649999 40.8846034 28.09239966
v 1.07760047 40.91090015 27.91410074
v 0.9950005 40.35150358 28.44269874
v 1.0210997 41.11200072 28.2848005
v 1.0260992 40.18360255 28.50650121
v 1.04309977 41.15010099 28.41399912
v 0.99989933 39.86649922 28.88640027
v 0.9903999 40.86539941 28.82309927
v 1.03560052 39.63150008 29.15699992
v 0.98279998 40.63420308 29.29050092
v 1.12700089 41.18140103 28.68530159
v 1.00759992 39.53850032 29.40239885
v 1.02710024 40.58950013 29.48500072
v 1.04800049 39.38579913 29.64600084
v 1.0072998 39.38910047 29.80440055
v 1.00860096 40.32429887 29.88680107
v 0.97360068 39.41630138 29.98699995
v 0.98379912 40.15219994 30.09059894
v 1.04199995 39.27500102 30.19879853
v 1.02430037 39.3026996 30.38430037
v 0.98109993 39.41450065 30.3957012
v 0.98760003 39.87649821 30.46460004
v 1.00809949 39.5106004 30.70999897
v 1.02299921 39.40120032 30.69599962
v 1.02490061 39.67459984 30.75349953
v 1.0449005 39.57249766 30.85099921
v 1.38540003 59.32759841 34.85079978
v 1.22399911 60.62239967 36.03689997
v 1.23669919 65.17600657 40.41789887
v 1.54220035 65.68070499 40.43360018
v 1.28349919 65.75759695 40.45330184
v 1.22510082 65.08249774 40.45819876
v 1.16619907 64.97110318 40.53229845
v 1.47570059 65.8487048 40.52949858
v 1.28710066 58.47230079 40.29270251
v 1.35920016 63.74090029 41.78850176
v 1.33379998 65.73889822 41.83610335
v 1.27959951 55.19970093 42.19850228
v 1.26740089 64.7619981 42.93249753
v 1.09430092 53.60929874 44.33649751
v 1.27169947 62.31809901 43.58999972
v 1.15710045 63.60730052 44.51820034
v 1.09949986 61.26549981 44.86790298
v 1.23580073 63.11470194 45.14230164
v 1.18960097 62.76599844 45.56700053
v 1.11620031 52.45420227 45.6096976
v 1.4836994 60.09909749 45.76819988
v 1.07769925 51.0513002 46.90759884
v 1.26609973 59.15859947 46.55690087
v 1.11099946 58.21480391 47.36199838
v 1.07119914 50.23740038 47.5376
v 1.33980052 61.45799943 46.88460343
v 1.04389946 49.55430046 48.10089815
v 1.16119958 52.94560037 47.91269902
v 1.07540084 60.16830025 48.11060082
v 1.20000076 52.68320277 48.15960045
v 1.04339989 49.01970003 48.49870005
v 1.20029898 52.36080362 48.44580264
v 1.0257003 48.56530049 48.80589936
v 1.08610075 56.31700106 48.86710141
v 1.02030001 48.33669888 48.93439706
v 1.02060013 48.12850176 49.02700172
v 1.05360023 47.90020027 49.07559865
v 1.25399988 46.05950033 49.22300023
v 1.05549973 58.56980237 49.52679943
v 1.13329965 55.45180321 49.38239907
v 1.53520068 44.34199848 49.5177008
v 1.09579963 50.82949882 49.80100055
v 1.1261993 54.59130094 49.82109731
v 1.06260008 43.22730067 50.18930112
v 1.01969977 42.18599974 50.33569975
v 1.13549928 41.02150071 50.53159948
v 1.1289004 40.56560056 50.57959997
v 1.04130093 40.54180357 50.62519948
v 1.07659943 39.10249939 50.74449978
v 1.01599953 38.636 50.94979826
v 1.10810082 38.21659694 51.28999957
v 1.02589975 48.77760054 51.43669833
v 1.03810027 48.88140088 51.35520197
v 1.02740036 48.64049808 51.54769779
v 1.02740036 48.6741991 51.52559895
v 0.96299955 48.6741991 51.54769779
v 1.02740036 48.76129899 51.44770026
v 1.09779981 38.01020054 51.61350044
v 0.9482005 48.57420157 51.64770292
v 1.02729968 48.67300241 51.56640032
v 1.03799959 48.7742992 51.54790294
v 1.0751995 37.95800215 51.74120035
v 1.19660065 55.36890122 51.64089889
v 1.11209928 37.95389922 51.91249769
v 1.11280019 37.9724004 52.1100006
v 1.03539917 37.96020178 52.24910134
v 1.10819959 53.85730189 52.38189952
v 1.07420036 53.06809943 52.71060123
v 1.08869928 51.09710106 53.40819817
v 1.08180028 38.4602996 53.01829821
v 1.09439969 38.58900245 53.12940025
v 1.06389934 38.75039958 53.27730329
v 1.05030079 38.96160172 53.40330125
v 1.16500049 39.42100076 53.52420093
v 1.06359922 40.02510027 53.76860261
v 1.13680044 40.82220087 53.91799867
v 1.07659943 42.30000042 54.31359714
v 1.11090069 42.70920314 54.35580033
v 1.03709923 45.85329769 54.42219942
v 1.02869962 44.37239815 54.46610078
v 1.38180047 63.74580101 23.15719934
v 1.35480091 63.99149816 23.44949894
v 1.34200014 62.33649761 23.5536013
v 1.23849993 64.06649821 24.41379965
v 1.22969952 63.84269855 25.80170133
v 1.2803992 62.10410079 25.47480035
v 1.24670009 63.55279993 27.03560066
v 1.07099969 41.7403987 27.52939973
v 1.11090069 42.01039811 27.19470129
v 1.10490015 41.72530144 27.32830106
v 1.08520039 41.97330078 27.50020054
v 1.11420013 42.19580118 27.17170018
v 1.13960031 42.34510226 27.35610031
v 1.12109913 42.29219725 27.27930143
v 1.08270064 41.16190071 27.75519957
v 1.15299941 41.32870003 27.44230174
v 1.14780047 41.61299891 27.26540085
v 1.10789947 42.06399834 27.57880015
v 1.06210051 41.46079919 27.71030097
v 1.05039956 41.17300142 27.88839854
v 1.05470004 41.38779742 27.98420007
v 1.08750069 41.49049985 28.08070061
v 1.14339932 40.88610021 27.77650061
v 1.0376007 41.23989818 28.02490076
v 1.12520016 41.98829927 27.7285989
v 1.12739979 40.45999949 28.11199875
v 1.13269941 41.53139999 28.19650012
v 1.12559906 40.22980231 28.30620032
v 1.11170038 41.30469789 28.44100058
v 1.11719945 40.00980166 28.52860004
v 1.1219995 39.80899741 28.75259915
v 1.12769991 39.59780286 29.04710027
v 1.26090079 61.27090201 28.96019983
v 1.11730012 39.44250315 29.34020146
v 1.11719945 39.30299972 29.66360166
v 1.12970009 39.17860115 30.07909934
v 1.3390996 62.59270282 30.34079981
v 1.11230062 39.16730289 30.30790039
v 1.18420068 40.33330252 30.25449961
v 1.11030045 39.16479935 30.50819937
v 1.11779969 40.00109813 30.66600074
v 1.22470002 62.38800078 31.0344002
v 1.0675008 39.28430099 30.73859981
v 1.12249907 39.16939995 30.7206001
v 1.09779981 39.88389868 30.78190092
v 1.21600029 39.16699897 31.16690015
v 1.1196992 39.75970146 30.98510045
v 1.17279985 39.26579982 31.15809975
v 1.15630075 39.37369929 31.20840054
v 1.16629975 39.67830008 31.20680115
v 1.25020087 60.4201024 31.65530083
v 1.14610041 39.47689938 31.21120041
v 1.15340021 39.57690071 31.23049937
v 1.39170069 59.6537016 33.92139867
v 1.42970028 66.14549862 41.24789889
v 1.43019985 66.02300336 41.54840055
v 1.41740099 65.94619498 41.64500177
v 1.28820047 56.16350208 43.76829864
v 1.33860003 62.7562008 43.0446025
v 1.53959993 64.12940221 43.73139886
v 1.25320019 60.94500017 45.14350213
v 1.48339928 54.80059978 45.54880327
v 1.29300052 51.39910333 46.42959985
v 1.33730077 58.66320102 46.85419996
v 1.23059988 53.40809939 47.36610131
v 1.14479925 57.1595986 48.20290156
v 1.21770035 56.71909964 48.48280119
v 1.14089957 48.3983986 48.77330006
v 1.13919951 48.13149918 48.90990105
v 1.16259951 47.8977993 48.97650149
v 1.18410001 55.87450002 49.08900156
v 1.28629906 46.48090168 49.13779984
v 1.29560094 51.26620258 49.32710069
v 1.24190004 55.11290116 49.48119992
v 1.15379911 54.05399941 50.01640059
v 1.2873001 50.45510263 50.0390009
v 1.32210093 43.36249983 50.11169875
v 1.20950019 43.57600037 50.04850222
v 1.14969997 42.62799931 50.23689891
v 1.14250085 42.98879885 50.20029925
v 1.1211998 41.82839896 50.39739947
v 1.22560039 41.35739775 50.46559929
v 1.22680088 52.68790215 50.45159994
v 1.19880027 57.20420277 50.46139758
v 1.17060023 39.77319934 50.58300008
v 1.12959942 40.77239965 50.57070269
v 1.11850061 39.38919925 50.66299963
v 1.19249962 39.03089945 50.74399831
v 1.17650009 38.76200175 50.8713981
v 1.30930017 51.90619893 50.63410056
v 1.18429946 38.42610092 51.10480165
v 1.12750046 48.96849698 51.24780017
v 1.12739979 48.82979893 51.34769893
v 1.12739979 48.87419796 51.31569987
v 1.21959985 50.076197 51.20650114
v 1.12739979 48.73929893 51.44770026
v 1.12739979 48.77420043 51.43439993
v 1.04570019 48.6741991 51.54769779
v 1.12739979 48.77420043 51.45420037
v 1.1284996 48.87419796 51.44770026
v 1.11730012 48.99399973 51.45119915
v 1.18479902 54.39459962 52.11939935
v 1.2877009 54.90340098 51.8391996
v 1.19230017 38.1431013 52.39209986
v 1.20110058 38.42509798 52.82660019
v 1.16470036 39.75450061 53.63359721
v 1.17830082 49.39239807 53.81650053
v 1.26609973 50.09549977 53.61080315
v 1.1963993 48.87559979 53.92879925
v 1.20319953 41.80650147 54.13480055
v 1.19249962 47.19299944 54.17070119
v 1.17609929 43.28409967 54.36389982
v 1.24060078 44.36080358 54.33050273
v 1.23109945 45.70449808 54.30390206
v 1.27059966 62.47110032 23.24430113
v 1.37149945 62.36450011 23.39859981
v 1.317601 64.07199917 23.65200135
v 1.48100021 64.0319956 24.13349922
v 1.38869947 63.97109748 24.89180054
v 1.43749965 62.14040033 25.00919943
v 1.15299941 42.18220073 27.01720016
v 1.30159958 42.47080009 26.697901
v 1.22099979 42.03239818 26.88559867
v 1.23180037 42.62080019 26.89259834
v 1.25920073 42.53540225 26.78560114
v 1.15210095 42.0533991 27.03529864
v 1.24030066 41.8133017 26.97210022
v 1.23150025 41.34489901 27.28350124
v 1.23189915 42.70270303 26.98450018
v 1.22560039 42.66989859 27.18100016
v 1.30180092 42.88000281 27.19570042
v 1.19099901 42.41569925 27.48889849
v 1.18390056 42.1892023 27.71409998
v 1.21660053 40.51649837 27.94090085
v 1.19550083 41.75709915 28.11650058
v 1.22110046 40.20500237 28.21180063
v 1.22379966 40.02019955 28.39440003
v 1.23550061 41.60540089 28.34609942
v 1.22299997 41.43810011 28.52160037
v 1.22769934 39.83829917 28.59639907
v 1.2220996 39.66299767 28.83189968
v 1.22650075 39.53089851 29.02879855
v 1.30200037 41.2382988 28.96940103
v 1.41769921 41.53680218 28.75360019
v 1.21660053 39.39540303 29.27899942
v 1.22999964 39.26409786 29.54130014
v 1.22390033 39.16820326 29.81159967
v 1.42699918 60.83719947 30.24999969
v 1.23290019 39.08630041 30.08910023
v 1.22080034 39.05799779 30.2910005
v 1.21189926 39.04309807 30.51869984
v 1.19540016 39.06729776 30.72360132
v 1.3130004 40.003898 31.13540067
v 1.27419922 39.07450069 31.20130019
v 1.20360032 39.87910053 31.06949925
v 1.20659964 39.77800129 31.23850009
v 1.3161004 39.90159827 31.39800151
v 1.20340088 39.27799844 31.41460128
v 1.2477999 39.17930017 31.5580006
v 1.19419967 39.37350174 31.47900019
v 1.19279974 39.53799885 31.48629999
v 1.22050022 39.67839885 31.46380035
v 1.25860049 39.27080311 31.94129787
v 1.2784997 39.32540248 32.14500077
v 1.39680086 61.10800047 34.68510218
v 1.53899969 58.5858 36.59629654
v 1.39160001 57.30289724 39.00609952
v 1.44759931 56.58560244 40.14670277
v 1.5819 58.12300085 40.79340058
v 1.54220035 65.95810108 40.64540256
v 1.89780095 65.96259911 40.7491991
v 1.68019938 66.05460352 40.85269932
v 1.48390075 55.87690099 41.14460002
v 1.3598004 64.17629718 41.23739843
v 1.43540069 66.079601 41.45000241
v 1.47310017 62.96440172 42.77519953
v 1.3575001 53.28409972 44.60300184
v 1.42739998 53.70800081 44.05530242
v 1.46709963 61.551702 44.43859969
v 1.32219971 60.68430073 45.36030021
v 1.34389965 52.44390316 45.46639895
v 1.31550015 62.21350087 46.14490207
v 1.3409991 50.92250238 46.75229913
v 1.36070077 57.95000155 47.3650034
v 1.73810008 61.36610139 46.81359995
v 1.28699998 58.77230098 49.25430027
v 1.2995994 60.09670031 48.06919922
v 1.28579949 49.14210032 48.09120308
v 1.34529958 56.15940295 48.77500202
v 1.25789957 47.88240191 48.86990128
v 1.3928005 46.6069984 49.0500997
v 1.46739975 45.8847003 49.15409759
v 1.30529981 44.81660115 49.44860061
v 1.25329897 58.30429718 49.64950364
v 1.3809001 44.13420025 49.68180282
v 1.23929962 57.98749777 49.89390153
v 1.16300031 43.88959722 49.90100188
v 1.33819923 43.4934023 50.05399939
v 1.22119924 42.39009773 50.26240166
v 1.33670052 42.64409951 50.18720027
v 1.3271992 43.27609895 50.12929956
v 1.2412998 41.64639981 50.41870051
v 1.46050075 50.34099937 50.03739772
v 1.39850091 54.07379985 49.79140045
v 1.40830046 41.1910999 50.34809972
v 1.4749009 40.96459915 50.32089881
v 1.22060089 40.86220064 50.50400348
v 1.23309963 41.15630097 50.48840094
v 1.2735002 39.40639736 50.61430012
v 1.34570038 39.84319989 50.50640065
v 1.2854006 38.65599799 50.94660329
v 1.28940096 38.40190123 51.16709781
v 1.28949973 38.29350029 51.29359723
v 1.20640019 48.87419796 51.34769893
v 1.21410079 48.97420309 51.34769893
v 1.22739922 48.97420309 51.32949788
v 1.22739922 48.88989927 51.2477014
v 1.23989986 49.19389981 51.3032999
v 1.40339974 49.75249859 51.05810043
v 1.27199959 38.18080267 51.45339877
v 1.13340032 48.77420043 51.44770026
v 1.24239961 38.09209959 51.61429823
v 1.23640097 38.05500226 51.74860082
v 1.24450046 38.04839958 51.90790089
v 1.27699909 38.09149935 52.04270115
v 1.31849947 53.2112993 52.53659899
v 1.28620029 38.34620015 52.57469926
v 1.27380032 52.05780221 52.9822988
v 1.27180014 38.57949733 52.9098023
v 1.29560094 38.72079769 53.01089774
v 1.21770035 38.8396991 53.18890034
v 1.2758005 39.24430122 53.35040004
v 1.42640084 51.10419761 53.23249777
v 1.30990041 50.54570141 53.46940021
v 1.29479935 39.8630991 53.57000179
v 1.27040021 42.14729922 54.16709973
v 1.27599995 42.58649893 54.23939868
v 1.26370066 45.09370091 54.30590034
v 1.44679962 63.07009776 22.86450084
v 1.57089997 62.67539966 22.93819973
v 1.58930047 62.53480211 23.02400036
v 1.59559923 62.41419875 23.14730102
v 1.48709952 64.04950144 23.76120008
v 1.58609981 63.72850032 25.84349994
v 1.32010075 42.8045013 26.57839935
v 1.32379909 43.20309718 26.54409999
v 1.31870082 42.99459994 26.56950017
v 1.30460079 43.10720258 26.67670062
v 1.35229926 43.47549757 26.56500024
v 1.32589994 41.99449926 26.76499911
v 1.34960006 42.31989963 26.6576011
v 1.32090044 41.83929832 26.8428997
v 1.26609973 42.8742967 27.00109996
v 1.35160024 43.304299 26.84840066
v 1.32519902 41.29649962 27.19990023
v 1.38369997 43.23300299 27.0389001
v 1.73760051 61.51060052 27.33009989
v 1.4019998 42.99989956 27.30890141
v 1.32120057 40.72150052 27.65739976
v 1.31369942 42.45550148 27.71030097
v 1.32710043 40.28410155 28.03689993
v 1.34049953 41.97309944 28.16290168
v 1.32329952 40.02090236 28.30829928
v 1.44440055 63.14339966 28.39500027
v 1.32480013 39.80139939 28.56130002
v 1.45710064 41.79159795 28.51979964
v 1.32609939 39.622599 28.80220092
v 1.5397006 62.80709993 29.47520117
v 1.32609939 39.46549856 29.04490065
v 1.3252997 39.33190258 29.28650056
v 1.40130078 41.07820093 29.4137009
v 1.31309918 39.1926005 29.59789968
v 1.3249008 39.06269716 29.9561007
v 1.33829991 38.99399967 30.19790007
v 1.32320074 38.96209939 30.42099881
v 1.31050066 38.95279941 30.64550128
v 1.50339917 40.31100234 30.98340039
v 1.63199944 62.2272001 31.2308014
v 1.32579927 38.96739901 30.928499
v 1.58680073 60.34809977 31.61230174
v 1.34159935 38.98630288 31.18250079
v 1.28889949 39.79799927 31.55649999
v 1.31670064 39.06990009 31.89240082
v 1.31580027 39.66890133 32.0183
v 1.28280018 39.17940274 31.98119887
v 1.28129957 39.52660183 32.07509899
v 1.35530048 39.06729776 32.27210043
v 1.36419966 39.57109963 32.39559864
v 1.33130023 39.17509846 32.33440039
v 1.32219971 39.37450088 32.37340103
v 1.37149945 39.42829865 32.56939953
v 1.56659949 59.77500018 33.44430005
v 1.74890067 60.81380137 35.35150165
v 1.39500013 56.97169958 39.56039782
v 1.57180034 64.63419941 40.70630068
v 1.62260069 64.8405996 40.53390163
v 1.44449932 66.13130552 40.95140139
v 1.44950072 64.37660377 40.98270143
v 1.44289994 66.14880376 41.04859905
v 1.44520024 66.15220008 41.14849781
v 1.45450022 66.11439993 41.35390266
v 1.56179944 57.79619864 41.28770112
v 1.7714003 65.55520091 41.92500018
v 1.54099987 65.3273971 42.24640019
v 1.50700063 54.88830371 42.52819933
v 1.37190025 65.04019957 42.61550057
v 1.47150078 61.87739869 44.07199907
v 1.68040072 55.99530093 43.89039881
v 1.67930091 63.67789751 44.30830126
v 1.44089976 52.88270396 44.98049802
v 1.74229989 52.71329853 44.89540021
v 1.75730028 59.84759925 45.78540179
v 1.54190023 61.86270033 46.43130181
v 1.55169978 58.35290171 46.90840043
v 1.4345991 50.45370079 46.98160355
v 1.3694005 49.89540214 47.45670009
v 1.47189968 53.29249933 47.37820116
v 1.56799943 57.68100127 47.38280176
v 1.39840024 56.66179917 48.36650211
v 1.48210002 52.40359946 48.26919808
v 1.32469945 48.09940134 48.66899825
v 1.37950017 47.21070282 48.94370084
v 1.37909937 55.73910331 49.01509943
v 1.48229947 58.59470108 49.2933009
v 1.38230004 54.66290088 49.56390056
v 1.32099922 43.8493999 49.85779954
v 1.48670062 56.9980989 50.4813006
v 1.48470044 57.69720025 49.98739895
v 1.33000097 42.43209958 50.22359858
v 1.42910004 43.13230264 50.11389838
v 1.32740055 43.17000021 50.14310136
v 1.33479912 41.67929923 50.38919741
v 1.31420089 41.29069854 50.42509805
v 1.32559982 41.47549756 50.41710113
v 1.45829922 52.3347994 50.35360069
v 1.34070088 56.53189964 50.85970095
v 1.31950051 39.03920029 50.73510103
v 1.37429932 39.34249802 50.62110035
v 1.34630062 49.08880021 51.03409828
v 1.38219936 38.84780239 50.84249903
v 1.5749991 51.58420247 50.46009832
v 1.32889926 38.55120231 51.04329949
v 1.32749932 48.9729988 51.1288
v 1.37039964 50.53860106 50.94530023
v 1.41710087 55.9183026 51.21580112
v 1.32740055 48.945399 51.14770007
v 1.29830014 48.97560112 51.24280068
v 1.32359964 49.07780208 51.21530344
v 1.34499946 38.15590016 51.6501001
v 1.35009963 38.14169946 51.74950118
v 1.44059964 55.31520222 51.55080158
v 1.35349975 38.13940106 51.8484008
v 1.40309962 38.27640095 52.19550111
v 1.3931994 38.52060128 52.63919884
v 1.4092996 38.90930075 53.00210304
v 1.37599938 39.17370043 53.20819931
v 1.37420055 39.57040061 53.40120039
v 1.38199992 40.69760095 53.70869983
v 1.38070065 49.27239875 53.71499859
v 1.37509901 41.79339868 54.01689828
v 1.39379964 48.70470135 53.81039932
v 1.39569914 45.82320194 54.15639792
v 1.41299983 47.1943025 53.98860326
v 1.37420055 43.18649931 54.22160032
v 1.50679928 63.27389943 22.88739938
v 1.55649982 63.38019952 22.92420038
v 1.58499999 62.35260161 23.24700033
v 1.5749991 63.9878967 23.54569936
v 1.59509966 62.22160036 23.97450117
v 1.53919913 62.19370044 24.41710099
v 1.6076003 63.95210243 24.57799855
v 1.66699972 63.85490097 25.11090082
v 1.39990085 43.35710144 26.28039934
v 1.39769932 43.78929956 26.1784985
v 1.46309927 43.77109851 25.99290169
v 1.44699907 43.97320202 25.9890001
v 1.44040019 44.1252004 26.01230133
v 1.40229992 44.04790195 26.22160017
v 1.4258006 43.27429822 26.24379968
v 1.39129989 43.096402 26.32920142
v 1.43809989 43.08980312 26.24729857
v 1.35689986 43.39840047 26.44470081
v 1.39500013 42.88950034 26.40360122
v 1.45900014 42.8064008 26.33760103
v 1.40970039 42.51369851 26.50890027
v 1.35250061 43.00829917 26.46170137
v 1.34079966 43.19119869 26.45789857
v 1.37679907 43.65909991 26.57830058
v 1.44369963 44.14930131 26.43829947
v 1.42449944 44.18840072 26.28919974
v 1.42649961 42.23779923 26.59670108
v 1.41179935 43.57300295 26.80040018
v 1.41409965 41.8716013 26.73110054
v 1.41489934 41.33390087 27.09140051
v 1.48849945 43.57600037 26.97380027
v 1.42899936 40.83580132 27.46940007
v 1.57059985 43.01909975 27.60820069
v 1.42600005 40.5619991 27.70899981
v 1.48199935 40.30509868 27.91699939
v 1.42660029 40.04890107 28.21249965
v 1.82900088 43.1032972 27.9250001
v 1.53240081 61.44520057 27.94760041
v 1.49639949 42.12250309 28.25530119
v 1.42449944 39.78060361 28.53150059
v 1.42589937 39.58620069 28.79779977
v 1.42830035 39.37140089 29.1432988
v 1.43060065 39.18830002 29.50449913
v 1.42849979 39.06940242 29.80249915
v 1.61610059 60.98319921 29.54160026
v 1.42369974 38.96009731 30.16449917
v 1.43189991 38.89089835 30.49080181
v 1.42739998 38.87810329 30.69709943
[truncated: 1,128,779 more chars]
